# Supplementary material for: A coordinate-based co-localization index to quantify and visualize spatial associations in single-molecule localization microscopy
Source: Sci Rep. 2022 Mar 18;12:4676. doi: 10.1038/s41598-022-08746-4 (PMC8933590; doi:10.1038/s41598-022-08746-4)
Supplement: Supplementary file 1 — Supplementary Information 1. [file 41598_2022_8746_MOESM1_ESM.zip]

Archive with 42 entries (32 files):
- Willems_at_al_supplementary_test_data/
- Willems_at_al_supplementary_test_data/3th party scripts/
- Willems_at_al_supplementary_test_data/3th party scripts/crameri_v1.08/
- Willems_at_al_supplementary_test_data/3th party scripts/crameri_v1.08/3th party scripts/
- Willems_at_al_supplementary_test_data/3th party scripts/crameri_v1.08/crameri/
- Willems_at_al_supplementary_test_data/3th party scripts/crameri_v1.08/crameri/.DS_Store
- Willems_at_al_supplementary_test_data/3th party scripts/crameri_v1.08/crameri/crameri.m
- Willems_at_al_supplementary_test_data/3th party scripts/crameri_v1.08/crameri/crameri7.0.png
- Willems_at_al_supplementary_test_data/3th party scripts/crameri_v1.08/crameri/CrameriColourMaps7.0.mat
- Willems_at_al_supplementary_test_data/3th party scripts/crameri_v1.08/crameri/crameri_documentation.m
- Willems_at_al_supplementary_test_data/3th party scripts/crameri_v1.08/crameri/html/
- Willems_at_al_supplementary_test_data/3th party scripts/crameri_v1.08/crameri/html/.DS_Store
- Willems_at_al_supplementary_test_data/3th party scripts/crameri_v1.08/crameri/html/crameri7.0_reduced.png
- Willems_at_al_supplementary_test_data/3th party scripts/crameri_v1.08/crameri/html/crameri_documentation.html
- Willems_at_al_supplementary_test_data/3th party scripts/crameri_v1.08/crameri/html/crameri_documentation.png
- Willems_at_al_supplementary_test_data/3th party scripts/crameri_v1.08/crameri/html/crameri_documentation_01.png
- Willems_at_al_supplementary_test_data/3th party scripts/crameri_v1.08/crameri/html/crameri_documentation_02.png
- Willems_at_al_supplementary_test_data/3th party scripts/crameri_v1.08/crameri/html/crameri_documentation_03.png
- Willems_at_al_supplementary_test_data/3th party scripts/crameri_v1.08/crameri/html/crameri_documentation_04.png
- Willems_at_al_supplementary_test_data/3th party scripts/crameri_v1.08/crameri/html/crameri_documentation_05.png
- Willems_at_al_supplementary_test_data/3th party scripts/crameri_v1.08/crameri/html/crameri_documentation_06.png
- Willems_at_al_supplementary_test_data/3th party scripts/crameri_v1.08/crameri/html/crameri_documentation_07.png
- Willems_at_al_supplementary_test_data/3th party scripts/crameri_v1.08/license.txt
- Willems_at_al_supplementary_test_data/3th party scripts/crameri_v1.08/__MACOSX/
- Willems_at_al_supplementary_test_data/3th party scripts/crameri_v1.08/__MACOSX/crameri/
- Willems_at_al_supplementary_test_data/3th party scripts/crameri_v1.08/__MACOSX/crameri/._.DS_Store
- Willems_at_al_supplementary_test_data/3th party scripts/crameri_v1.08/__MACOSX/crameri/._crameri.m
- Willems_at_al_supplementary_test_data/3th party scripts/crameri_v1.08/__MACOSX/crameri/._crameri7.0.png
- Willems_at_al_supplementary_test_data/3th party scripts/crameri_v1.08/__MACOSX/crameri/._crameri_documentation.m
- Willems_at_al_supplementary_test_data/3th party scripts/crameri_v1.08/__MACOSX/crameri/html/
- Willems_at_al_supplementary_test_data/3th party scripts/crameri_v1.08/__MACOSX/crameri/html/._.DS_Store
- Willems_at_al_supplementary_test_data/3th party scripts/crameri_v1.08/__MACOSX/crameri/html/._crameri7.0_reduced.png
- Willems_at_al_supplementary_test_data/CI_index.m
- Willems_at_al_supplementary_test_data/Co_localization_on_test_datasets.m
- Willems_at_al_supplementary_test_data/Datasets/
- Willems_at_al_supplementary_test_data/Datasets/Test data set 0 degrees rotation.csv
- Willems_at_al_supplementary_test_data/Datasets/Test data set 10 degrees rotation.csv
- Willems_at_al_supplementary_test_data/Datasets/Test data set 180 degrees rotation.csv
- Willems_at_al_supplementary_test_data/Datasets/Test data set 2 degrees rotation.csv
- Willems_at_al_supplementary_test_data/Datasets/Test data set 45 degrees rotation.csv
- Willems_at_al_supplementary_test_data/Datasets/Test data set 90 degrees rotation.csv
- Willems_at_al_supplementary_test_data/README.md
