# Supplementary material for: A coordinate-based co-localization index to quantify and visualize spatial associations in single-molecule localization microscopy
Source: Sci Rep. 2022 Mar 18;12:4676. doi: 10.1038/s41598-022-08746-4 (PMC8933590; doi:10.1038/s41598-022-08746-4)
Supplement: Supplementary file 1 — Supplementary Information 1. [file 41598_2022_8746_MOESM1_ESM.zip › Willems_at_al_supplementary_test_data/3th party scripts/crameri_v1.08/crameri/crameri_documentation.m]

%% |crameri| documentation
% |crameri| returns perceptually-uniform scientific colormaps created
% by <http://www.fabiocrameri.ch/colourmaps.php Fabio Crameri>. 
% 
% <<crameri7.0_reduced.png>> 
%
%% Syntax 
% 
%  crameri 
%  cmap = crameri('ColormapName') 
%  cmap = crameri('-ColormapName') 
%  cmap = crameri(...,NLevels)
%  cmap = crameri(...,'pivot',PivotValue) 
%  crameri(...)
% 
%% Description 
% 
% |crameri| without any inputs displays the options for colormaps. 
% 
% |cmap = crameri('ColormapName')| returns a 256x3 colormap. For a visual
% depiction of valid colormap names, type |crameri|. 
%
% |cmap = crameri('-ColormapName')| a minus sign preceeding any |ColormapName| flips the
% order of the colormap. 
%
% |cmap = crameri(...,NLevels)| specifies a number of levels in the colormap. Default
% value is |256|. 
%
% |cmap = crameri(...,'pivot',PivotValue)| centers a diverging colormap such that white 
% corresponds to a given value and maximum extents are set using current caxis limits. 
% If no |PivotValue| is set, |0| is assumed. 
%
% |crameri(...)| without any outputs sets the current colormap to the current axes.  
% 
%% Examples 
% Using this sample plot: 

imagesc(peaks(1000)+1)
colorbar

%% 
% Set the colormap to 'devon': 

crameri devon

%% 
% Same as above, but with an inverted devon colormap: 

crameri -devon

%%
% Set the colormap to a 12-level 'hawaii': 

crameri('hawaii',12)

%% 
% Get the RGB values of a 5-level buda colormap: 

RGB = crameri('buda',5)

%%
% Some of the values in the image are below zero and others are above. If this dataset represents
% anomalies, perhaps a diverging colormap is more appropriate: 

crameri('cork') 

%%
% It's unlikely that 1.7776 is an interesting value about which the data values 
% diverge.  If you want to center the colormap on zero you can either change 
% the color axis limits using |caxis|, or you can keep the current color axis
% limits by simply including the |'pivot'| option when you call |crameri|:  

crameri('cork','pivot',0) 

%% 
% For a final example, topography. Topography is a special case because it's usually
% important to clearly distinguish between land and ocean, but we still want a linear
% relationship between the perceived color and elevation. A typical divergent colormap
% like |cork| or |vik| might draw the eye toward the general direction of coastlines, but
% would not provide a clear definition between land and ocean, so the |crameri| colormaps
% include |'oleron'|, which is designed specifically for topography. Below I'm using
% my <https://www.mathworks.com/matlabcentral/fileexchange/49065-shadem |shadem|> 
% function to apply relief shading. 

load topo

figure
imagesc(topolonlim,topolatlim,topo) 
axis xy 
cb = colorbar; 
ylabel(cb,'elevation') 

shadem(-11,[225 83]) 
crameri('oleron','pivot') 

%% Citing this colormap: 
% Please acknowledge the free use of these colormaps by citing
% 
% Crameri, F. (2018). Scientific colour-maps. Zenodo. <http://doi.org/10.5281/zenodo.1243862>
% 
% Crameri, F. (2018), Geodynamic diagnostics, scientific visualisation and 
% StagLab 3.0, Geosci. Model Dev., 11, 2541-2562, doi:10.5194/gmd-11-2541-2018.
% 
% For more on choosing effective and accurate colormaps for science, be sure
% to enjoy this fine beach reading: 
% 
% Thyng, K.M., C.A. Greene, R.D. Hetland, H.M. Zimmerle, and S.F. DiMarco. 2016. True 
% colors of oceanography: Guidelines for effective and accurate colormap selection. 
% Oceanography 29(3):9-13, <http://dx.doi.org/10.5670/oceanog.2016.66>.
% 
%% Author Info 
% This function and supportind documentation were written by Chad A. Greene of the University of Texas
% Institute for Geophysics (UTIG), August 2018, using Fabio Crameri's 
% scientific colormaps, version 7.0. <http://www.fabiocrameri.ch/colourmaps.php>
