# Supplementary material for: A coordinate-based co-localization index to quantify and visualize spatial associations in single-molecule localization microscopy
Source: Sci Rep. 2022 Mar 18;12:4676. doi: 10.1038/s41598-022-08746-4 (PMC8933590; doi:10.1038/s41598-022-08746-4)
Supplement: Supplementary file 1 — Supplementary Information 1. [file 41598_2022_8746_MOESM1_ESM.zip › Willems_at_al_supplementary_test_data/CI_index.m]

function CIX = CI_index(x1, y1, x2, y2,LP1,LP2)
% ; NAME:
% ;               CI_index
% ; PURPOSE:
% ;               Calculates the co-localization index between two channels in SMLM datasets 
% ;
% ; CALLING SEQUENCE:
% ;               CIX = CI_index(x1, y1, x2, y2,LP1,LP2)
% ;
% ; INPUTS:     
% ;               x1 and y1 being the coordinates of the first channel
% ;               x2 and y2 being the coordinates of the second channel
% :               LP1 and LP2 being the average localization precision of x and y (in the same units as x and y)
% ;
% ; OUTPUTS:
% ;               CIX:    struct with a row for each channel containing the fields:
% ;               .NND_each_loc         : containing the nearest neighbor of each localization
% ;               .MNND                 : mean nearest neighbor distance
% ;               .effective_resolution : effective resolution used as search radius
% ;               .LD_each_loc          : local-density value of all localizations
% ;               .MLD                  : local-density value averaged over all localizations
% ;               .opposing_LD_each_loc : local-density each localization experiences in the other channel
% ;               .CI_each_loc          : Co-localization index of each localization
% ;               .mean_CI              : Co-localization index averaged over all localizations
% ;
% ;
% ; Jelmer Willems, 2021
% ;
% ;   

        % LOCAL-DENSITY 
        channel=1;
        while channel <3
              if channel == 1
                 x = x1;
                 y = y1;
                 LP = LP1;
              else
                 x = x2;
                 y = y2;
                 LP = LP2;
              end
                            
              % find NND distance 
              [IDX,D]=knnsearch([x,y],[x,y],'k',2); 
              MNND=mean(D(:,2)); 

              % save NND and MNND in output struct
              CIX(channel).NND_each_loc=D(:,2);
              CIX(channel).MNND=MNND;
              
              % determine effective resolution as search radius
              effective_resolution=sqrt((MNND^2)+(LP^2));
              CIX(channel).effective_resolution=effective_resolution;

              % find all localizations in search radius
              IDR=rangesearch([x,y],[x,y],effective_resolution);

              % determine local density for each localization and the mean of all loc
              local_density = zeros(1,length(IDR))';
              for alllocs = 1:length(IDR)
                  local_density(alllocs,1) = length(IDR{alllocs,1}); 
              end
              mean_local_density = mean(local_density); 

              % save local density in output struct
              CIX(channel).LD_each_loc = local_density;
              CIX(channel).MLD = mean_local_density;

              channel=channel+1;
        end

        % CO-LOCALIZATION INDEX
        active_channel = 1;
        while active_channel <3

              % selection of required data for active channel
              if active_channel == 1
                 localizations_assayX = x1; 
                 localizations_assayY = y1;
                 localizations_otherX = x2;
                 localizations_otherY = y2;
                 other_channel = 2;
              else
                 localizations_assayX = x2; 
                 localizations_assayY = y2;
                 localizations_otherX = x1;
                 localizations_otherY = y1;
                 other_channel = 1;
              end
              mean_local_density_other = CIX(other_channel).MLD;
              effective_resolution = CIX(other_channel).effective_resolution;

              % find all neighbors in the opposing channel within the search radius
              IDQ=rangesearch([localizations_otherX,localizations_otherY],[localizations_assayX,localizations_assayY],effective_resolution);

              % determine local density of all localizations in opposing channel
              opposing_local_density = zeros(1,length(IDQ))';
              for alllocs=1:length(IDQ)
                  opposing_local_density(alllocs,1)=length(IDQ{alllocs,1}); 
              end

              % normalize to mean local density to obtain co-localization index
              CI_index_all_localization=opposing_local_density/(mean_local_density_other-1);
              Mean_CI_ROI=mean(CI_index_all_localization);

              % save in output struct
              CIX(active_channel).opposing_LD_each_loc=opposing_local_density;
              CIX(active_channel).CI_each_loc=CI_index_all_localization;
              CIX(active_channel).Mean_CI=Mean_CI_ROI;

              active_channel=active_channel+1;      
        end 
end
