# Supplementary material for: A coordinate-based co-localization index to quantify and visualize spatial associations in single-molecule localization microscopy
Source: Sci Rep. 2022 Mar 18;12:4676. doi: 10.1038/s41598-022-08746-4 (PMC8933590; doi:10.1038/s41598-022-08746-4)
Supplement: Supplementary file 1 — Supplementary Information 1. [file 41598_2022_8746_MOESM1_ESM.zip › Willems_at_al_supplementary_test_data/Co_localization_on_test_datasets.m]

% Co-localization on test dataset

clear
clc

% Fill in name of Test data set file
filename_csv='Test data set 10 degrees rotation.csv';

% choose to plot maps and save data (0 if no, 1 if yes)
plot_maps=1;
save_results=1;

%---------------------------------------------------------------------------------
% load data
Data = readtable(filename_csv,'PreserveVariableNames',true) ;

% extract channels
channel_1=Data.channel==1;
channel_2=Data.channel==2;

x1=Data.x_nm(channel_1);
y1=Data.y_nm(channel_1);
x2=Data.x_nm(channel_2);
y2=Data.y_nm(channel_2);
LP1=mean(Data.Error_nm(channel_1));
LP2=mean(Data.Error_nm(channel_2));

% Co-localization
CIX=CI_index(x1,y1,x2,y2,LP1,LP2);

% plot maps
if plot_maps==1
   % plot overlay channels
   A=figure('Name','Merge'); hold on
   scatter(x1,y1,5,'filled','red','MarkerFaceAlpha',0.3);
   hold on
   scatter(x2,y2,5,'filled','blue','MarkerFaceAlpha',0.3);
   axis equal
   axis off
   
   % plot co-localization maps
   B=figure('Name','Coloc map channel 1'); hold on
   scatter(x1,y1,5,CIX(1).CI_each_loc,'filled');
   axis equal
   caxis([0 2]); colorbar;   
   crameri berlin;
   axis equal
   axis off
   
   C=figure('Name','Coloc map channel 2'); hold on
   scatter(x1,y1,5,CIX(1).CI_each_loc,'filled');
   axis equal
   caxis([0 2]); colorbar;   
   crameri berlin;
   axis equal
   axis off
end

% save results
if save_results==1
   save Co_localization_results.mat CIX filename_csv
   if plot_maps==1
      saveas(A,'Merge.png');
      saveas(B,'Coloc map channel 1.png');
      saveas(C,'Coloc map channel 2.png');
   end
end
disp('Done');
