# Supplementary material for: A coordinate-based co-localization index to quantify and visualize spatial associations in single-molecule localization microscopy
Source: Sci Rep. 2022 Mar 18;12:4676. doi: 10.1038/s41598-022-08746-4 (PMC8933590; doi:10.1038/s41598-022-08746-4)
Supplement: Supplementary file 1 — Supplementary Information 1. [file 41598_2022_8746_MOESM1_ESM.zip › Willems_at_al_supplementary_test_data/Datasets/Test data set 0 degrees rotation.csv]

x_nm	y_nm	Error_nm	channel
36947.041794	26745.027777	14.9043485	1
37064.92374	31123.621035	20.512606	1
34701.243759	28624.972311	5.700373	1
34478.773173	29344.362723	13.858686	1
37314.416412	27479.989368	6.3330345	1
36458.989515	27808.562691	18.4823185	1
34498.521837	30729.174489	10.9657155	1
37025.358435	29336.387886	8.7877065	1
35671.360491	26853.681582	15.7085795	1
36317.220615	30922.302294	4.2915815	1
35794.494684	28865.709873	13.918048	1
36308.397762	27252.062955	14.426542	1
35011.960776	26755.316289	9.935596	1
35822.430774	31314.831444	14.31723	1
38233.95615	27708.990543	14.165211	1
37566.733347	26915.432544	11.0685315	1
38220.609375	27306.28719	7.1015395	1
34681.387923	26914.732767	10.336014	1
37667.726577	31414.278636	8.2821295	1
35229.036375	28279.713735	3.6390855	1
38098.60704	27328.071069	1.3439795	1
36022.917528	27022.54932	6.1587145	1
36062.347113	29163.685356	6.18531	1
34394.179482	27019.567926	21.9049925	1
36488.793042	27034.203573	6.3693525	1
37061.431758	29232.279297	11.7012995	1
38774.827611	30179.776536	13.157662	1
38258.407278	31407.151815	18.298767	1
36825.853545	29169.314343	13.359579	1
34379.604441	27632.957391	4.6831345	1
37432.623267	26728.721019	5.017828	1
34762.707369	28536.499251	3.9883115	1
37020.866688	29166.254325	2.1809485	1
37084.286889	29291.925429	14.48581	1
36045.183447	31452.987033	5.332132	1
34511.875749	31007.585115	5.5517155	1
35551.457604	28165.348809	4.778373	1
38256.543468	27355.973229	9.118139	1
34475.431068	31489.613766	4.882359	1
36119.640258	31397.511249	8.3683235	1
34514.607231	30360.071781	1.2972065	1
35590.880169	31217.687397	6.477017	1
36360.727884	27250.127658	4.648062	1
35259.596775	29251.640691	5.2912355	1
38022.679188	27666.452736	6.7478365	1
37236.128319	31518.517446	3.166826	1
38928.054438	30993.499251	6.3970975	1
38939.205357	28029.598038	3.418923	1
37776.646323	29206.758789	4.8290275	1
34445.449116	27046.748781	11.464648	1
35478.575379	28157.939901	9.30431	1
38921.391873	31533.556626	5.795026	1
37765.166985	30845.456811	5.124224	1
36009.324351	27273.098853	4.1988405	1
37917.433359	28997.259876	4.280416	1
37299.47364	29421.584829	5.0666095	1
38788.984845	27932.271822	4.268628	1
36117.315819	27232.174944	9.560072	1
37366.982172	27497.169063	14.8140885	1
36339.54012	31097.709513	14.5665135	1
38174.195709	27268.299981	15.588164	1
35314.565481	30765.047859	14.934179	1
38743.156764	27927.999567	7.041127	1
36349.40556	27473.09994	9.862643	1
36210.089682	27218.313954	20.2001525	1
38322.159525	30064.333338	3.447832	1
38576.479617	31072.408497	9.63599	1
34207.989309	27833.936832	10.9220955	1
38309.355513	28865.211804	19.2640455	1
37577.394972	27554.380191	4.799015	1
37233.700335	27480.44637	10.270564	1
36021.696399	31270.703022	8.348109	1
37408.643415	27520.442001	15.139395	1
36304.577244	28416.799944	5.351324	1
38806.05924	30838.733406	10.4802385	1
35245.368054	30952.323558	18.960007	1
36306.073323	31514.014935	8.699431	1
35437.003407	29196.659466	17.8265775	1
38062.201671	30860.553087	4.622115	1
38796.404517	27904.025097	5.8317035	1
35939.802015	31261.537359	11.0108565	1
38663.897571	27119.157858	4.204903	1
38814.767901	27668.977128	5.2920745	1
34593.527241	30810.975975	2.5685295	1
36214.934886	31229.47737	2.089034	1
38321.784657	26910.148122	12.5302095	1
38955.669129	29472.451047	10.7011635	1
34937.857422	26694.69192	5.6046295	1
38887.696458	31356.981864	6.408605	1
36277.03404	27191.081385	7.100701	1
36430.064541	31286.909745	5.244204	1
37460.869875	29507.28183	8.8513285	1
34354.132137	27290.285685	2.8836815	1
35146.145853	27642.792528	3.9080205	1
34670.105028	31000.429746	3.453633	1
38791.602135	31340.028915	8.394717	1
37225.955871	27544.56822	22.6783585	1
35067.947148	27662.801868	24.3298235	1
35606.637027	27492.955893	12.786284	1
35456.702229	30395.905839	4.0835635	1
36618.78987	29219.475285	4.771186	1
35772.703551	29925.879633	22.2794515	1
37526.753862	26783.493399	2.152577	1
37171.304937	26737.376094	15.073258	1
36287.324307	27254.924658	3.896447	1
35675.230968	30044.02752	4.864496	1
38217.517299	27707.02506	18.4506375	1
35883.729999	29233.966437	11.1886425	1
34476.980733	27308.640177	4.167326	1
34780.138848	31561.392681	5.345705	1
37721.691891	31438.840446	9.1117415	1
35968.587876	26830.173123	17.123657	1
36603.290061	29219.273577	22.2741175	1
38571.605748	31370.921361	6.3096025	1
38631.983949	28800.7668	8.9216015	1
35899.897527	31198.359933	10.524112	1
34532.31366	27912.587274	7.2503935	1
36756.41697	29173.590108	7.8722265	1
36623.34585	29229.299658	7.0454465	1
36419.652711	28355.257827	7.5147385	1
37343.898423	27122.851548	4.784367	1
34713.208764	30900.189879	4.925981	1
35851.548564	27215.136234	9.597267	1
35328.729852	27611.876799	15.337674	1
34499.946546	30063.165678	6.2715795	1
34550.773452	28685.004075	19.860565	1
34307.639964	27215.53965	16.99604	1
37736.238384	29038.353435	3.52703	1
34718.71455	29626.486578	2.5633695	1
39175.444035	28023.753069	4.9592495	1
38307.630933	29846.254347	5.24651	1
34385.613795	30959.628921	12.392612	1
36942.12873	29105.8209	11.96979	1
38049.104808	27351.006579	5.8680055	1
38794.6728	27903.84129	11.014892	1
38622.054159	27965.131623	9.7679635	1
34620.081444	27353.582802	1.4251585	1
35019.833823	31294.25442	9.710467	1
37838.891844	31423.337127	14.0100445	1
34529.525082	26733.466305	11.781226	1
37911.513393	31407.915942	7.248686	1
37609.622856	27700.983648	8.2271305	1
38084.963904	28931.222502	13.496228	1
36965.551545	29197.852047	5.4046345	1
35970.319593	26836.978545	4.004325	1
34736.435253	29590.706106	2.8561265	1
38963.399436	30946.178601	16.2770895	1
37715.629068	27591.571098	6.090422	1
34410.771837	27554.783607	3.7698755	1
35628.724404	31168.788534	10.526325	1
34317.84096	27190.899216	3.069448	1
39156.238017	26959.719969	2.210917	1
34964.65089	27345.100887	7.892713	1
35264.109933	31118.390199	3.389296	1
37224.524025	27571.629501	20.7630195	1
38723.968647	28695.942405	1.449976	1
35268.680187	30789.191979	4.0289435	1
38347.071399	27777.611394	3.055126	1
37480.968603	27430.903188	20.4249405	1
38151.733347	30117.43098	15.9235255	1
37610.633385	31392.887409	8.3961895	1
34603.431993	29750.256432	3.4561565	1
36686.998179	27144.58734	5.666981	1
38382.816186	30985.726122	9.3648155	1
35442.591327	30415.108347	3.586983	1
38511.870345	30423.234933	3.209692	1
38863.577376	26946.864243	17.8185245	1
35220.009942	27284.299614	4.8972885	1
38499.419907	28800.432999	16.186163	1
38573.016183	30470.873238	14.86693	1
39010.734243	31556.493891	10.0382645	1
39072.96549	26693.590365	14.6829055	1
37606.070151	31425.708015	10.8855325	1
36105.822207	27246.773151	5.9750655	1
37987.719822	29258.169408	5.4142645	1
36159.491277	31503.374721	6.5562605	1
37209.602664	31512.408291	6.345901	1
36030.172815	31198.599198	16.8912295	1
34752.9312	27027.20358	5.424385	1
36001.244214	28570.59621	8.593335	1
35781.801354	28857.474477	12.067656	1
34673.479191	27918.128862	3.937756	1
34323.028974	27148.522167	10.9538735	1
34839.463581	30972.154473	3.778782	1
34625.44449	27356.906889	23.6282465	1
38983.715901	31308.029532	4.4223575	1
37958.177088	27660.066876	4.1661345	1
34835.92515	30963.738663	1.753628	1
35403.143841	29248.029018	5.6957955	1
35562.579858	28977.714675	6.90388	1
36027.537741	28617.979338	9.340398	1
34180.717311	28035.114588	9.2863175	1
38719.633914	30682.817919	23.1620295	1
38034.065628	29315.450034	5.9597845	1
37374.994449	27598.812111	9.788791	1
38906.106291	31019.018004	5.259061	1
35991.164547	26908.953786	17.4914505	1
35100.146367	29329.255683	3.616351	1
36302.092164	28380.815775	3.4217325	1
34686.443844	26884.950768	7.186445	1
35491.247298	28971.437625	23.6403275	1
37230.790428	31438.129905	13.6561015	1
37594.037403	27617.837832	12.25406	1
36559.432845	27800.318286	5.940938	1
38373.457707	27239.558814	3.6405365	1
35624.789694	27473.098185	4.398044	1
38092.019355	29448.638973	20.8204955	1
34312.970718	27405.252225	16.8650055	1
36091.425708	28552.475718	3.7794755	1
37395.264465	29507.901345	23.399486	1
38595.799944	30966.520104	10.3966265	1
34235.000514	29953.417455	4.3793115	1
37558.228266	27551.184453	7.1841845	1
37628.614647	27733.777461	16.2026625	1
38079.883062	29344.794687	19.6502925	1
38902.057272	30945.000411	2.410583	1
35310.127203	30309.437691	15.696611	1
35505.243891	28123.70184	10.0997705	1
39011.944725	31540.358538	4.7728525	1
35333.375103	27019.287594	7.619804	1
34560.717399	27853.824843	4.7130425	1
35384.144913	30592.904238	4.885691	1
34665.638202	28583.466327	3.440882	1
36276.744816	31279.682889	10.53144	1
35139.811707	31148.122239	13.279685	1
38551.5	29183.285898	16.656124	1
37104.285582	29311.445709	19.193683	1
35893.374075	27273.970035	3.806995	1
38808.712215	27073.056582	6.979995	1
37699.543791	27496.538901	7.498421	1
34378.6833	27944.404488	6.150077	1
38458.694079	30988.200555	13.1154455	1
36542.654811	27010.23975	4.651878	1
36124.449777	27259.491402	8.4026435	1
36499.843926	31311.100197	11.4903095	1
34510.536801	29996.528445	6.807526	1
34492.591224	31326.33933	15.3339115	1
37187.186751	26698.881924	6.1992345	1
38869.59375	31633.428645	11.077128	1
38426.234184	30157.360623	7.145232	1
36604.432566	29221.44264	13.4200425	1
39149.868186	31515.77169	4.089817	1
35530.869816	29788.613127	13.0045845	1
37141.43004	27415.715769	2.5890365	1
37834.639362	29346.588882	9.952075	1
38943.54711	30953.748267	12.1554345	1
36478.738296	31308.900831	6.144982	1
34191.214785	27752.453235	13.651039	1
37849.835673	28666.028313	3.813019	1
38213.432595	30311.06949	22.7104635	1
36885.092634	29188.568565	2.9881375	1
36161.13735	29187.788409	6.7626315	1
37772.001072	30656.606526	10.985012	1
37256.884002	31676.214609	4.780897	1
38138.586525	27718.141932	5.053371	1
36842.670891	29172.77064	2.589389	1
35140.368744	27306.224712	10.4511435	1
34271.709381	27397.534554	10.4508755	1
34503.106482	31434.816465	4.187986	1
36626.65929	29181.379266	13.1807705	1
36409.219587	29212.957215	7.7086375	1
36084.259692	28518.510735	7.9895985	1
36545.814747	28202.480748	8.510471	1
34763.132313	27029.220894	3.536043	1
37054.844073	29080.402182	16.7483185	1
34511.029488	31335.840666	9.349641	1
36566.549019	31065.245991	6.3115955	1
35383.405824	30580.414371	6.2051735	1
35775.863487	29810.389986	10.669087	1
34469.53614	26819.94159	3.98167	1
36578.535318	29221.424856	12.964105	1
34469.589609	30913.211745	23.1868115	1
34523.244405	30339.783864	14.930882	1
37272.56949	31281.782454	9.2218255	1
38959.561017	31243.588155	8.777352	1
36612.302103	29229.090813	24.4301615	1
37193.545935	27473.673123	2.342648	1
36864.9333	31398.953742	19.7668255	1
38376.357084	30176.031015	5.5439395	1
34460.466885	26794.222884	3.172758	1
38309.787594	29944.026918	3.933049	1
36353.086848	29457.629604	3.82257	1
36967.536801	31457.68236	4.4220115	1
34452.001116	26856.907623	2.4357125	1
37171.85121	27643.626153	19.079457	1
35742.639465	29065.56471	5.3047415	1
38419.753554	30155.571693	6.8779555	1
35403.429438	30287.55015	7.134406	1
37165.681332	31479.609096	13.191574	1
38241.929115	27014.779818	14.948207	1
34746.78987	26807.378598	9.2798285	1
36283.878774	31308.575922	4.012293	1
37121.188572	27568.635588	14.1465205	1
37700.854191	30255.704388	3.9593685	1
35164.15578	31150.610829	11.361158	1
38144.556567	30711.018195	3.6253385	1
34528.757328	30677.911992	5.32039	1
34996.050414	31114.34118	3.1560635	1
36036.107172	27018.423549	2.225445	1
37998.360036	29338.917543	10.2768775	1
34742.062368	29434.081833	9.454786	1
35652.893562	28503.476937	5.2815355	1
38037.272013	29150.010162	4.7888795	1
34512.261381	28741.013613	19.9314335	1
36804.947985	27131.522652	5.619167	1
37669.5189	31403.538387	5.392499	1
38237.112459	29881.056582	5.7421925	1
35957.204946	29559.160215	5.655753	1
35928.986886	27219.242349	2.283172	1
35005.055319	27384.837597	15.4225655	1
37340.10657	31430.22831	6.340145	1
36766.539459	30510.749295	9.711953	1
36034.161111	31411.279341	10.5955495	1
34895.435679	29598.125661	18.522618	1
35863.431435	28786.520295	3.4569625	1
38646.937368	27165.708999	6.4055175	1
38283.383385	27293.756256	17.289974	1
38932.678395	31152.506814	13.0355655	1
35571.738384	28973.870991	5.341217	1
38523.042675	28830.268584	2.7332935	1
38702.663064	27886.636557	5.4185595	1
38622.293424	28814.470659	21.4192785	1
38284.718706	27276.533739	6.5228895	1
35780.023188	29727.286992	11.4632935	1
37511.671743	26915.657535	6.643423	1
36949.23765	28303.863237	17.9833295	1
37812.116277	31404.173931	4.864167	1
35142.507504	27630.407961	4.961476	1
35174.813895	28306.346562	12.2164635	1
34440.982407	27028.61928	4.806717	1
34919.126307	29558.656764	6.5241045	1
36098.666838	31296.53241	5.249823	1
37406.586789	31085.973126	8.962801	1
38125.557639	29501.777799	8.654502	1
35894.227473	27978.192684	6.086084	1
38964.9312	31259.516418	4.341495	1
35204.781573	27319.446414	4.4978295	1
38350.599066	30673.59516	3.8659925	1
38149.758855	30899.415105	7.051181	1
38658.523878	28749.020508	6.7603025	1
35931.086334	31367.93634	6.653256	1
38241.768474	26931.264399	9.651705	1
38796.797286	27945.106137	2.3333465	1
34212.805965	28054.668681	3.728919	1
36014.098185	28534.264083	17.7167965	1
38585.92374	28871.760177	3.839621	1
38420.685459	31356.082134	9.3952335	1
35904.624912	30298.3083	23.926298	1
39125.374119	29703.148254	1.9865565	1
35232.767622	31092.81786	3.786344	1
37508.925987	26677.658475	4.4553885	1
34878.821913	27795.64086	12.0659675	1
37996.278489	28864.137042	12.097557	1
34805.50047	31611.344778	18.580493	1
39155.006241	30894.90183	18.1784735	1
38388.332736	28832.969646	2.393056	1
37258.572897	30187.967355	6.267649	1
34745.279517	26784.530604	3.929856	1
36245.759472	31209.907131	8.52669	1
34621.677558	27895.923549	9.1090115	1
36822.175884	27961.566399	4.3684855	1
37676.20662	30254.511807	4.820133	1
35873.964594	28775.539026	4.9296195	1
36385.029018	31644.215343	9.7836075	1
34167.781206	27305.5302	13.572784	1
34970.885118	27728.146602	15.6770745	1
37988.219646	27695.254626	13.138864	1
36237.668571	31297.682052	8.981826	1
35959.479426	29571.084036	9.8946425	1
37232.943462	31695.2064	6.287794	1
35612.164224	27492.207795	7.8489465	1
37367.08209	27349.71408	10.5753455	1
37382.792499	27188.355285	4.375809	1
34190.922051	29269.095336	10.360081	1
35838.191142	26955.496035	4.600075	1
38158.995888	30666.125646	2.7077815	1
35944.450893	31372.34958	8.3801215	1
35983.137879	27148.616703	6.228058	1
38301.607422	30064.547565	10.7311315	1
34379.347392	27134.800407	3.4219765	1
34507.658952	26987.522094	3.8009655	1
35916.350652	27283.574799	7.019591	1
36641.6271	29208.299445	12.4820745	1
38518.168806	30440.4165	2.0180685	1
36405.891873	27220.863384	2.189072	1
37409.079006	31437.237312	2.9816065	1
35749.230777	27357.297903	6.254454	1
35266.423608	27363.662469	7.430522	1
37889.940114	28971.319806	16.3136305	1
38030.016609	26908.925238	12.5506145	1
38289.35682	27297.150075	7.2740615	1
36681.15672	31346.077464	10.470633	1
34943.706018	27739.049364	4.988161	1
36622.506726	29213.637453	7.782396	1
35241.097671	30924.691083	10.0092135	1
35724.451113	28023.099624	13.2066185	1
38562.211701	28803.651903	18.7665035	1
38968.869537	30990.978369	3.0902965	1
35895.470013	28784.024451	3.1710415	1
36021.664224	31256.256447	5.2352165	1
35989.71129	27298.676457	6.048602	1
37906.946649	28950.200019	10.701559	1
35259.546699	31099.808961	4.4105345	1
37387.602135	27146.488707	23.9637955	1
38524.492305	28804.835475	10.850231	1
38359.275552	30703.138011	11.2771095	1
38920.681332	31155.227649	20.9936085	1
34538.669217	30813.83955	6.590349	1
37740.483729	28418.960115	9.829587	1
37499.528313	27467.513892	8.389267	1
36902.613384	27787.923072	16.321819	1
37525.561281	26809.065738	7.442337	1
34264.775376	27209.819637	10.5995295	1
37839.859551	28838.418336	5.142049	1
35694.136998	29055.952692	7.2968115	1
36536.999031	29194.081488	4.8392095	1
35449.903827	30454.509384	4.503573	1
35735.734008	31191.490161	9.912258	1
35184.282939	28533.075129	6.7197655	1
39053.670201	28026.573705	19.4046095	1
34315.452288	27007.718985	5.7842595	1
35622.004626	31597.308873	3.17672	1
38346.243039	31383.311193	10.074048	1
37310.763672	27446.759964	19.7151315	1
35689.331106	30048.876351	4.5325955	1
37933.483068	28995.813873	5.013389	1
34475.709645	27869.776389	20.172789	1
34562.345571	31143.055554	20.6224565	1
38827.486152	26778.317904	7.162266	1
38128.810356	29532.468537	11.462392	1
38969.476533	30951.05247	3.397611	1
37544.802984	29501.172558	10.3187985	1
38578.05783	26859.84795	2.0572015	1
38987.897013	27010.13445	24.0133835	1
38464.292763	28834.710372	9.171992	1
34543.35027	27854.563932	7.4576825	1
38880.580401	30193.019766	3.445342	1
34427.242863	27921.474477	2.737806	1
35126.722098	27333.430488	20.847802	1
36104.979573	31382.461422	2.649247	1
36040.148937	30077.201583	10.093863	1
37121.527755	29353.576473	6.0699355	1
34900.109478	26707.449483	16.7011825	1
37186.643988	27634.376718	4.8794375	1
34373.220336	27948.985623	20.9694155	1
39146.183388	28092.79512	4.1222625	1
35120.012967	27334.723104	3.2658025	1
34920.697383	26720.792631	16.1756625	1
35709.190569	31437.983538	15.3582715	1
38516.66208	30375.353736	5.1033005	1
34302.969675	27186.178968	16.205399	1
35175.395853	27291.301479	5.5693705	1
34670.661948	27353.116791	8.13848	1
36258.724125	27115.635456	6.327914	1
38418.182595	27293.481306	6.9070785	1
37261.650699	31276.219455	10.619981	1
37244.761983	31693.349727	18.3078715	1
37216.772424	29136.936582	3.256245	1
34915.884237	31010.370066	9.9764715	1
38273.90346	30465.024759	5.7299295	1
38272.493142	27016.906059	21.934805	1
35792.005977	27387.849411	4.3377415	1
34512.136425	27387.542286	8.3118455	1
39042.922815	31090.393386	8.051881	1
37956.366747	27703.077714	4.684864	1
36750.011337	27937.543725	3.155364	1
38033.294364	27664.176501	12.701033	1
38326.979808	27261.326664	13.8265645	1
35333.168013	26974.348596	4.8218225	1
37531.452699	31456.207692	5.2311515	1
38823.804981	31294.936296	12.084987	1
37509.579432	30994.58115	2.5046435	1
37708.634457	30870.26865	4.913655	1
36092.907513	28498.792374	11.9135205	1
34926.228207	29523.647439	6.6464625	1
37702.635867	28016.931501	3.3752995	1
37507.358538	26840.550906	13.6440065	1
38288.357172	30132.509472	5.338776	1
36034.868142	31445.285391	11.0540205	1
38495.292264	30319.370991	9.481914	1
37914.198543	30842.718192	2.591025	1
35235.245565	30777.776874	17.71015	1
37438.728912	31472.321634	4.741251	1
37178.860212	29341.438425	3.913348	1
34425.461187	27020.185569	13.0981205	1
38978.86707	26692.117452	4.582892	1
39085.151859	28029.417741	6.2475865	1
38322.041706	28902.454542	12.987779	1
34882.895853	27329.604705	6.2846965	1
38044.598787	29151.229419	8.04858	1
36302.381388	31253.878539	7.735571	1
34774.961481	27845.06634	16.7043065	1
38745.738252	31452.365763	12.289737	1
38576.036889	28802.050407	18.0667595	1
35889.2001	31230.973332	6.5297475	1
37389.50163	27065.635155	4.10213	1
36277.080372	31544.850285	15.6903535	1
34546.435209	30639.667734	6.374431	1
34587.775053	28113.116967	24.968413	1
35783.083206	27380.770794	9.6567815	1
36779.811237	29197.712817	4.030194	1
36211.257225	27138.492459	5.1496595	1
37109.83068	29107.499031	9.914602	1
37832.04711	28891.830357	13.3129335	1
34388.445195	30816.231849	6.3018145	1
34754.927103	27851.491512	7.267655	1
37529.538813	27303.971643	13.1714275	1
36942.653592	29091.663666	3.030119	1
34279.228971	27804.47085	10.01982	1
37623.801501	26718.950232	20.1615155	1
37985.845248	29795.43996	4.399853	1
34210.856394	29256.851871	10.848883	1
37621.805598	27019.157256	6.0374385	1
37294.281999	31422.515904	3.3940585	1
38956.72599	30173.120991	6.6161525	1
36258.184989	31542.268797	5.3930445	1
36445.22154	29203.254288	3.366903	1
36560.807595	31103.351019	15.153482	1
38745.824013	26808.342678	7.0713225	1
38363.474448	27194.455548	5.226847	1
35561.708676	28264.583529	14.187721	1
34640.048079	29696.451642	6.572622	1
35517.162447	26897.926185	5.5084125	1
39179.396646	31562.642358	13.7620925	1
36837.697104	29221.023195	4.8322205	1
38245.399803	30337.655868	15.3427805	1
38451.206664	27850.927338	3.2734285	1
36390.349125	27146.335086	9.0839105	1
37958.84118	29041.152777	12.3415805	1
34314.473934	27912.50514	20.844631	1
38016.898452	30212.232921	3.5276765	1
38334.763584	29928.807441	11.542436	1
35986.515669	31253.192919	6.240769	1
34522.098273	30731.552514	7.0618265	1
35151.590916	31140.031338	4.5690635	1
34715.943756	27846.023166	5.5067455	1
37695.394737	28114.300539	7.6251915	1
34212.256065	27745.986879	6.48313	1
38586.066597	30460.01517	5.434991	1
35565.193521	28181.009259	11.7176035	1
38202.660171	27320.092722	9.8420275	1
37277.832501	31256.431479	6.017505	1
38619.079902	28861.793064	3.6245695	1
35087.974389	31150.867995	5.485317	1
34193.039283	27897.464205	2.6387135	1
35728.457193	29048.799078	4.356548	1
34482.204432	30936.35961	11.4073665	1
35501.6376	29260.843794	16.750584	1
37390.544217	30161.998737	4.491759	1
35574.316362	27396.825768	12.5060825	1
36692.871696	26983.185723	9.845744	1
38905.12431	30355.597818	11.111298	1
37664.188146	28066.874589	21.400876	1
38240.368803	29852.288622	8.527738	1
36217.166427	31497.304761	3.553252	1
38662.258635	27123.006924	5.340803	1
36462.256623	27124.976034	16.411147	1
37319.583015	27498.333096	3.903906	1
35509.214403	28114.027461	2.8731225	1
34798.070151	28429.953786	14.0058545	1
34751.96712	31016.154429	20.452344	1
36307.655046	28369.052595	9.0780735	1
34537.587318	28719.317133	5.872449	1
34325.574777	27939.036177	3.153577	1
36117.980028	31295.56833	11.2753325	1
39066.627834	26980.957692	9.0343645	1
37252.445841	31424.161977	13.8178455	1
37765.845468	28969.284591	2.987722	1
36976.052529	29192.50152	18.2562275	1
37230.890346	29157.119082	6.4894865	1
34438.122342	26964.677727	21.0376415	1
38930.946678	26992.847583	5.1976155	1
39158.462538	29165.850909	6.1381595	1
34456.264362	30979.60983	15.9843335	1
34719.214374	26782.629354	11.413019	1
36370.696869	31622.581341	5.3684395	1
35570.977884	29622.901815	8.712087	1
35470.555965	29050.97364	9.28879	1
35907.667029	27178.750404	23.6200035	1
35863.806303	31279.625793	3.342407	1
34995.918321	31294.04733	14.4041505	1
38921.284701	26740.81449	1.88961	1
36639.070533	29229.54255	7.7208015	1
38116.606203	29439.348354	4.985223	1
34524.183447	30385.383444	7.350161	1
38557.287873	26876.279664	5.2803405	1
38871.536184	27990.675414	14.909943	1
36642.634002	29215.947618	13.141675	1
38530.608714	30394.299078	5.78092	1
38162.602062	30224.729808	11.1635055	1
38196.08676	29769.912315	21.0239385	1
34755.059196	26963.060202	13.369432	1
37545.156441	26800.749846	14.347192	1
35258.397057	28266.993612	10.4659305	1
38977.499574	29485.10331	12.9594015	1
38212.657704	30430.750896	3.4578735	1
38875.863663	31354.286184	6.283045	1
37063.54197	29181.0168	9.9714445	1
35968.298652	31323.554379	3.777389	1
38833.095483	31336.144164	3.5003865	1
34949.311839	27741.17736	24.6466235	1
38895.587406	30981.041559	6.008885	1
35135.784099	27331.57557	3.14845	1
38215.199997	28930.542264	11.5104405	1
36218.323323	27243.286434	2.344994	1
37208.863575	29139.402006	4.8380065	1
38804.784525	29801.824182	8.535247	1
38215.642725	27317.246931	18.902793	1
36911.218383	29222.603163	5.383467	1
35945.28639	31357.24254	2.983631	1
35369.195004	30489.415164	9.492871	1
38248.702479	30411.751968	6.323667	1
36137.725182	27187.517916	2.5405245	1
36324.815202	31459.074777	13.7818025	1
37131.785964	29167.345233	4.345703	1
35875.8855	28776.178197	21.682123	1
37325.977884	29356.506153	13.8419725	1
35601.93819	31232.17305	15.8679125	1
34203.272571	29256.69474	9.8280215	1
36965.455137	27093.444534	9.8725765	1
34595.394678	28700.412741	16.420887	1
38952.666324	28031.738553	10.213703	1
38920.156353	31319.583867	4.731245	1
36420.977385	28335.155589	17.7477	1
38993.695533	31548.12804	6.416687	1
34318.94427	27384.246747	6.4916465	1
36269.667954	28473.152175	20.722166	1
35173.903401	31135.375323	4.523165	1
37991.158218	29051.643114	6.993549	1
35691.805539	30045.480777	4.3667405	1
37171.154943	29351.523474	6.038006	1
34599.729294	29737.247085	6.4535225	1
36834.387174	29142.162036	4.903647	1
35074.017108	30961.050003	5.4139445	1
37842.141051	28842.083595	14.482428	1
37186.779708	29149.431714	5.650547	1
36471.822192	28258.315371	6.353653	1
34751.69217	29555.85204	2.3824465	1
34731.06156	28552.709601	13.5027755	1
34207.382313	29294.565885	10.307955	1
37795.466709	28987.576605	6.176148	1
37485.028269	27473.685525	4.718841	1
37096.630272	29136.681288	9.3007765	1
36032.625837	29409.894891	16.09506	1
36712.170612	26970.410259	3.348615	1
37127.947662	27423.128304	2.144428	1
38630.662785	27871.604514	5.782641	1
39040.966224	31233.383532	9.9572365	1
38846.613663	27988.400934	17.819645	1
37989.426501	30280.980366	22.7382325	1
38288.66067	27285.129846	6.636872	1
36572.976063	31705.700364	20.7137335	1
38363.074542	27192.584601	10.9919825	1
35108.90136	28384.689879	2.365254	1
38503.947339	28806.797565	7.9225485	1
34528.885911	28096.396029	24.3118155	1
35774.952993	27171.239823	12.204999	1
37959.398217	29004.479595	5.6686535	1
37688.432184	28053.606438	16.8388195	1
36208.664973	27212.518944	2.849487	1
34503.856335	30363.999354	18.8333645	1
37521.137277	27076.141521	2.911564	1
38046.691098	27666.029664	18.2443575	1
34354.692684	27938.032902	4.908442	1
36637.121079	29195.807823	7.189218	1
35657.860212	31431.442302	3.1048395	1
34939.224918	31429.457046	6.5314585	1
37868.184666	28697.174298	2.437544	1
34500.025053	27276.569424	10.3254385	1
38772.078228	31269.920994	24.9316235	1
38754.978912	26996.061105	13.711457	1
35890.967502	27400.864023	13.6584835	1
34847.190261	28479.027564	9.202249	1
37237.324527	27330.71328	22.407856	1
38675.098332	27121.043079	3.2379865	1
35848.060209	28808.115102	8.01832	1
38443.940496	27202.248333	16.239479	1
35976.578742	26847.752724	10.011715	1
35169.254523	31121.789283	4.506337	1
34701.000984	28610.25804	2.3937755	1
34760.839932	29597.911434	5.0034625	1
37911.884751	28949.471577	9.017743	1
37550.844396	27549.679482	12.1364575	1
35656.606908	31222.500426	4.5549855	1
36919.834146	27765.728523	14.55825	1
36596.748825	27157.080717	5.7702505	1
36536.709924	29191.603545	5.278555	1
37713.622518	28064.776896	18.854745	1
34464.608685	26828.168211	4.359508	1
34486.956855	31007.520765	10.1914605	1
37979.846775	31408.433667	11.6869005	1
37080.341415	29285.56449	8.9910755	1
36172.056024	27880.789716	9.4632035	1
34705.560591	27335.421126	4.115858	1
38834.238105	31331.059695	16.3384395	1
37637.173314	27879.263334	3.774403	1
34595.933814	29761.864236	3.579007	1
34259.216004	28881.26865	7.824266	1
35878.859757	29214.373032	6.3557395	1
38118.937779	29619.115227	5.419248	1
34706.635353	30935.938293	6.738367	1
34804.850652	27207.175671	14.1169345	1
36600.255081	29217.672198	18.7896745	1
35932.136058	27252.494919	14.152549	1
34215.912315	28006.896411	8.325989	1
35137.369449	27311.94297	5.537873	1
34505.845101	30981.505698	4.4315095	1
38826.836334	27988.17957	3.252587	1
38857.675194	30165.758532	4.366079	1
34232.354793	27680.160105	4.6644605	1
34391.223126	27956.681883	1.7834015	1
34251.560811	27846.330291	11.9386215	1
35488.1124	26853.474492	15.0359655	1
34544.503539	31084.26633	4.674551	1
36592.331958	29223.367173	15.058699	1
35152.140816	27337.124295	21.17088	1
36072.737415	27301.075893	7.3012105	1
38836.769634	30199.250367	14.1128915	1
36710.110359	26943.884604	17.465963	1
38189.277711	29717.666199	10.0208755	1
36878.105043	29228.155281	9.755007	1
36269.264421	31290.540957	5.728859	1
38154.396969	30203.72784	14.9530895	1
36926.757504	29144.638224	12.0216625	1
36998.547066	29215.558359	22.89306	1
34699.415634	31614.933168	8.7321815	1
38281.533732	26922.373803	7.925087	1
34948.037124	29431.500345	4.5893605	1
35140.018797	27298.683711	13.1477785	1
38777.662638	31042.273041	12.36886	1
37175.860917	31490.963478	2.993656	1
36730.905354	27957.853053	18.5905765	1
36104.818932	28630.904796	14.1617905	1
38244.125088	26937.141543	5.1536105	1
36328.667778	28405.904319	4.4818005	1
35464.118274	31084.044966	16.4232025	1
35563.386807	28229.276088	3.555638	1
35964.410391	26849.089917	6.861925	1
35845.107363	26944.728993	3.183051	1
34189.554438	27469.832949	5.171282	1
35949.549636	28771.568631	21.3472345	1
34591.870521	28580.358222	5.5516485	1
35436.371373	28188.029025	7.9017055	1
37601.4249	27575.528526	9.975944	1
34904.21922	31392.0126	11.927856	1
35142.171831	29865.496167	7.0251905	1
36918.555921	31475.649348	8.109848	1
34745.872239	29565.919305	4.6027945	1
34693.599213	27912.590901	15.6899485	1
35541.517167	31176.575937	9.699834	1
34534.652373	30811.964976	2.383074	1
37295.292528	31253.182272	19.751017	1
34535.462832	29988.480366	6.357821	1
37176.396543	27226.388826	5.292994	1
35974.39716	29192.012343	16.783977	1
37442.310165	27256.17258	18.6925725	1
38314.936296	27251.564769	3.365342	1
34429.210218	30966.666471	16.203233	1
38141.268048	31374.163431	18.6194375	1
37171.069299	31609.966518	11.698572	1
35771.296743	27064.542609	13.695209	1
35668.868274	27389.86497	3.2886695	1
36278.372988	27184.793571	3.747785	1
34309.468089	27408.397887	6.1032965	1
35027.571267	29429.609742	7.6845925	1
38976.10704	31032.911052	4.9545055	1
38842.1397	26738.368722	19.217821	1
34958.684475	29429.53299	3.145002	1
37319.500881	29186.149473	4.8640695	1
35035.965666	27728.282322	4.0008955	1
35009.272116	31343.178087	6.2534145	1
38981.041515	29491.050069	17.0336825	1
38932.114221	30964.427793	7.503892	1
36948.794922	31451.987268	11.1132195	1
36610.163343	28025.374104	4.2540795	1
38964.58839	31166.621226	15.195885	1
37655.958015	30916.168101	5.048097	1
36240.949953	27186.373539	11.1676355	1
34917.826671	29436.043806	6.9236075	1
38303.257005	27267.071715	11.628137	1
37982.281896	27656.630118	5.5552815	1
36402.089139	27123.71922	6.0484705	1
36151.025508	27245.696634	2.0797835	1
38726.746461	31350.683403	5.8819545	1
34627.019076	26817.80283	4.2789905	1
38511.270486	27175.636917	3.681277	1
37612.415061	27865.69344	6.325354	1
38398.962303	30715.352928	5.034367	1
36357.532146	27114.26796	3.719556	1
37718.332002	30904.878069	8.394294	1
38574.480087	27857.86497	2.54896	1
35454.838302	29063.993634	3.3759095	1
36936.076671	29175.093324	17.1309985	1
36568.905633	29193.228207	12.627059	1
35394.353163	29255.937867	3.8796875	1
35844.785964	31340.457369	6.776797	1
34751.327949	29400.227649	18.409305	1
37366.132284	29444.679225	18.047063	1
34849.736064	26730.958059	9.5838155	1
36209.386278	27179.696583	10.3088315	1
34611.654987	28599.08571	9.944748	1
34213.013055	27015.613443	3.5467335	1
34745.008077	29571.50547	6.4192135	1
38842.007607	26739.955827	12.533843	1
38228.553909	26975.551824	6.4406085	1
38998.376586	26731.722069	5.605636	1
37534.466268	30992.370903	10.4441955	1
38823.987033	31276.651536	2.8276585	1
38332.896264	30882.694167	5.07328	1
38891.570562	30962.221173	8.936719	1
38627.563572	30445.243803	4.351125	1
37177.467678	27458.951715	2.063322	1
38031.323499	29152.773702	5.992444	1
35294.452479	31098.68073	9.882581	1
38276.356482	29818.425429	3.8710165	1
35099.914356	31152.467502	5.76969	1
38043.7668	29182.291515	8.9603215	1
34488.51003	31081.624119	10.738805	1
38376.021411	28839.898386	5.4552915	1
37605.14901	27781.228332	13.4687715	1
38542.94847	30943.779282	3.338074	1
36462.567258	31318.252056	13.143446	1
34763.00373	27133.677558	5.943612	1
34930.669878	27374.213412	3.491978	1
37331.594352	27163.470204	5.656472	1
38977.935165	29457.322596	14.821884	1
36280.283247	28410.913791	11.664014	1
37291.514832	31304.323323	3.7087445	1
35122.21245	27314.986842	5.1223935	1
35270.708265	31127.138055	11.405659	1
35049.183858	31118.665149	10.0654775	1
35857.472157	28785.393819	9.749339	1
38093.786757	29532.422088	10.4000345	1
38863.87011	28663.698492	3.9109665	1
38291.724198	29915.353611	3.5715985	1
37197.826965	27629.104698	4.9163555	1
35336.606526	27010.725417	4.418802	1
35888.443227	27304.541199	10.9059985	1
34205.839785	29962.779561	5.738681	1
34490.745198	26777.868039	8.094826	1
37502.795421	26676.469521	9.630022	1
34593.705783	31568.762277	4.361479	1
34614.486387	29669.517189	22.228202	1
37489.855689	29443.429548	4.098826	1
35850.630933	31274.480601	14.900248	1
35211.333573	28698.465042	3.862981	1
34705.635588	31674.443697	4.1189525	1
38987.172198	28646.947251	3.952177	1
34896.360447	31425.32952	1.9999665	1
35523.664371	28090.408203	11.1800725	1
38207.53404	26956.0512	15.6645175	1
37370.231379	27486.03078	16.2511515	1
35964.217575	31214.92374	12.281246	1
38094.508062	29523.092274	11.3972075	1
34497.82206	30725.775288	14.1126765	1
35320.671126	30353.473332	17.433398	1
34721.085438	27053.416728	20.8853285	1
38679.857892	27891.376461	9.2191995	1
34800.016095	30488.036904	10.621234	1
38589.562089	28008.624618	10.784306	1
37185.983406	31631.861196	6.3598115	1
35927.34444	26908.818183	8.7450455	1
37939.538754	27691.784055	1.744027	1
37478.619126	27026.705394	17.636378	1
34912.274436	26736.46911	9.14184	1
38102.163255	29515.206708	4.377524	1
35930.225799	28707.343236	1.7261695	1
36267.836202	29246.088456	11.3548885	1
34770.023496	29585.462751	3.5539865	1
37756.251351	29785.860234	7.207563	1
38637.243333	28853.157645	10.814924	1
35800.461099	31268.25	23.977785	1
35871.183153	31281.846687	3.8420025	1
36042.69474	28666.465659	4.6778015	1
38948.124618	29391.292242	21.942891	1
37345.233861	30168.989838	21.200596	1
35505.836613	29274.35121	4.4481865	1
38433.821634	30222.223317	5.526452	1
36247.99113	27192.94344	5.0188645	1
36596.038284	29176.3251	16.211443	1
34863.179247	29118.02868	24.2143965	1
37900.244772	31332.330783	20.727624	1
38908.719954	31469.004567	5.0086805	1
37362.019032	29442.426273	5.075845	1
34484.125455	30977.824527	7.1564725	1
36644.322897	27196.753194	10.344612	1
34469.364735	27066.931281	7.8420075	1
37744.604235	28435.015089	3.972113	1
35377.153695	30473.701128	4.977904	1
34520.270148	30386.665296	2.3394725	1
35694.976122	27230.687757	8.0609805	1
35916.468471	29238.581385	6.4241775	1
34399.021176	27383.773599	10.999628	1
36064.982187	27289.45908	2.156716	1
38411.462817	27196.885287	22.157444	1
38069.881902	27335.167587	14.163096	1
36846.284319	30222.551736	23.9987345	1
38441.173329	30316.132548	3.7402675	1
36627.994728	29251.133613	12.0275005	1
39158.740998	28624.579542	5.5081435	1
37540.232613	26914.973787	16.2767885	1
37300.609008	27068.231034	11.1196945	1
37656.193653	28280.131542	15.3204015	1
37971.955827	28954.961334	7.418708	1
38876.531382	31603.17888	3.8894935	1
34726.844646	26780.472693	9.393606	1
38657.549151	29715.13467	6.205823	1
35980.663563	31250.964888	3.977679	1
38387.650743	30106.101636	9.018763	1
34670.804805	29692.361673	16.3379905	1
38685.092355	31055.36265	5.6697995	1
38836.384002	27956.298123	4.5810845	1
35695.283247	27218.897784	8.274199	1
37827.398232	28680.955056	13.8110855	1
36061.52589	27059.160024	3.92318	1
37402.576965	30176.89155	2.9724375	1
38297.744082	30042.042264	6.4856205	1
39048.803586	28031.385096	19.8964285	1
36477.160083	31272.324057	24.8708165	1
38821.052088	30200.69637	10.3259125	1
37656.025875	27265.488237	15.225345	1
35846.060679	31266.393327	13.530164	1
37792.728207	29806.922925	6.417472	1
34934.954535	29434.076451	4.471672	1
34544.86776	27855.940437	6.337004	1
38386.311795	30153.825702	15.1644785	1
34530.156999	29955.699072	4.9772775	1
35925.14133	31378.105278	7.4556975	1
37973.776815	29218.50594	7.2516875	1
38826.107892	26792.764362	5.9935195	1
34949.158218	31055.49837	19.0106905	1
34753.573881	29569.388121	6.204312	1
34624.301868	28143.94869	24.748779	1
36654.588243	26989.260948	8.0791875	1
35049.598038	29518.891506	15.493741	1
39092.724918	28028.999934	6.109244	1
38983.548123	31252.24323	2.5566015	1
37931.815584	30049.793982	3.6752065	1
38980.302426	29492.414055	17.6845485	1
38619.544041	27853.07148	8.2795715	1
36963.155736	31444.09632	12.0672395	1
35644.342032	31579.548975	5.531026	1
35292.477987	30743.081811	9.5837995	1
37912.834557	29898.900486	5.533135	1
34499.503818	26790.468471	7.605785	1
37952.114265	31394.112165	18.6646955	1
36393.06996	28367.806545	13.6677275	1
37273.030002	27260.180532	5.659248	1
35819.517123	27383.03802	1.9569415	1
36614.201715	29228.262453	11.964266	1
37195.456194	27632.944872	7.323138	1
35815.496652	31302.923652	22.8572835	1
36128.052558	27246.546405	5.9519055	1
34521.737679	27039.41838	6.060762	1
36973.531764	31490.613531	10.742435	1
36544.058109	29208.144186	11.730179	1
38754.507519	31475.053116	11.62303	1
34855.902432	31492.3167	13.9094445	1
35632.277109	27490.68504	5.4177575	1
38438.948925	31015.340343	6.366666	1
34658.432874	29678.970204	20.3374255	1
34653.955401	26815.780134	7.6849545	1
34270.831062	31002.522057	8.0175375	1
37393.300737	31506.331194	2.0277875	1
36345.974301	28400.091525	11.17697	1
37355.520618	27434.966481	19.9078885	1
37460.705607	26806.412763	15.2306565	1
34207.725006	29274.647571	9.225603	1
35102.956473	31178.232657	16.4720455	1
34191.150552	30803.624163	11.5930175	1
37607.598405	27811.5084	6.5074245	1
36573.647292	27011.628774	18.2238285	1
36971.44659	31454.351019	5.386105	1
35940.484008	31360.741659	5.962045	1
37626.740073	27962.850006	4.2416175	1
39067.72389	26693.229771	7.9285275	1
36275.237973	31519.174401	7.2670675	1
37052.519634	31380.311898	14.969222	1
39027.323088	26686.254582	4.7072665	1
34474.359933	28746.373032	12.25817	1
35944.782939	27284.783526	6.023545	1
38441.583999	27806.0562	8.7285725	1
38881.66932	31343.231673	10.5848395	1
37139.63409	27563.552874	12.8236815	1
34397.10027	27387.968985	2.417903	1
36685.248561	26970.874398	4.8800005	1
39141.113193	28601.692236	3.451529	1
35541.817155	28099.432764	4.7685315	1
34970.263848	29438.766396	8.6734925	1
38100.138804	27711.338265	5.993135	1
35435.946546	30408.467076	9.5784375	1
34604.488854	28187.816553	9.7813845	1
35866.095057	28782.715923	4.258997	1
38838.365631	27899.551251	12.161948	1
37644.603633	27962.444835	9.485771	1
38499.052059	30294.409275	9.781717	1
39175.029855	28005.202251	1.845906	1
37573.328169	27608.69007	6.7713905	1
35537.764509	31156.330959	5.0357025	1
35960.293512	31366.779561	11.6477595	1
38284.543791	30464.56413	5.312048	1
35946.025596	27244.413027	11.202649	1
38525.670612	30408.995565	7.382188	1
36203.884002	27866.544966	2.161886	1
38842.261146	26892.914841	8.6860545	1
37247.18283	31661.361108	2.9370845	1
36603.900567	29204.368245	13.4352675	1
34747.182639	26778.999897	11.5205915	1
35874.903636	28792.583118	10.762377	1
38221.087788	30340.151595	3.848943	1
36171.181332	27199.331172	11.770007	1
36559.486431	31058.408394	7.090903	1
34445.845512	31005.460629	11.583703	1
34455.307419	27053.241813	15.309616	1
37915.237503	28993.209102	2.7604645	1
37164.656529	26684.678241	15.3680745	1
34987.780971	31278.993759	6.490966	1
34520.86638	30293.181009	5.4232825	1
36558.279576	28068.915186	7.1021675	1
35430.519267	29323.965879	5.733473	1
38656.210086	30091.030281	13.0520905	1
35891.510265	28788.569784	3.3165965	1
38062.590813	29324.369295	2.2471385	1
35934.878304	27272.058021	5.160956	1
38384.6229	27202.753539	8.199383	1
38842.321869	30216.660318	22.495376	1
37354.813704	31437.729999	14.936963	1
36348.166647	29457.136917	6.021057	1
38933.153181	27015.106482	10.209236	1
34240.991967	27052.807977	15.212521	1
38247.48135	30130.681347	3.1468975	1
38508.182037	27896.228802	3.688119	1
36418.73508	28372.317948	5.488402	1
35439.870609	29072.596878	5.643679	1
37554.961158	27427.957479	4.0080055	1
38848.995198	31629.786669	7.0516795	1
36125.703081	27200.825379	2.8136255	1
37247.843295	27450.269847	24.4776145	1
38127.728457	29683.43703	4.9645355	1
37389.77658	27588.298608	2.930511	1
37760.871681	29726.970975	2.9526825	1
35113.486005	27340.407432	5.438339	1
36942.239412	26767.402623	5.497528	1
35169.090255	28333.409598	8.776573	1
38607.432786	30443.783526	4.7395785	1
35057.08908	31149.843192	3.867914	1
35445.886983	30430.993788	4.923257	1
36562.228677	31697.941509	6.6020295	1
38915.732466	27986.942412	14.307862	1
34662.064086	29653.274781	3.584996	1
38754.568242	30215.914092	23.8899135	1
34553.251395	30624.078771	9.988284	1
38341.09071	30572.134281	10.9758575	1
36548.167734	27065.342421	4.7976765	1
34440.746652	27101.683557	13.468048	1
37435.597524	27310.919922	10.2783615	1
37379.561193	31495.658805	2.6707195	1
34343.36334	27657.931626	15.176572	1
35898.37641	28711.329777	11.713767	1
37746.346599	29817.215064	6.9570245	1
36497.58723	27780.437412	13.257599	1
35240.130081	30069.749853	19.6996795	1
35697.893283	28043.055495	4.3346105	1
35668.23624	31253.503554	7.3795045	1
37539.843471	26690.830335	8.5212115	1
34704.439497	31656.705093	9.084381	1
36627.434181	29218.311252	7.901913	1
35805.274245	29715.236343	11.9558985	1
38984.758488	31558.025655	11.387283	1
36303.188337	31100.319549	10.7049035	1
38001.334293	31382.236431	6.07189	1
34467.183153	30170.992995	5.9615645	1
34840.584792	30968.02332	7.6413475	1
38296.372959	27309.597003	16.5859595	1
35529.405795	26853.540597	16.8753915	1
34471.189233	27113.125455	11.2140875	1
36218.616174	31561.888995	5.1699945	1
34861.901022	30976.653357	3.811615	1
35455.720248	31106.118186	10.138418	1
38341.444167	30563.325702	6.9987905	1
37700.97201	30223.501542	5.9942065	1
36133.161948	31312.532043	15.6303695	1
36380.801457	29245.945599	9.5908645	1
38530.344411	30908.173608	5.6350895	1
37594.144458	31408.726401	4.3818795	1
38111.111064	29477.210607	12.780019	1
37346.258664	27155.363274	3.1345075	1
36618.529194	29200.545972	12.261367	1
34919.658306	26748.67338	5.283377	1
35535.679335	30247.242246	6.627698	1
38140.96806	29654.158482	3.276316	1
38708.565246	27899.940393	4.7807195	1
39018.453786	26703.00594	22.4296095	1
38286.66465	30569.474169	7.183514	1
37924.431714	29998.08162	1.9793075	1
35875.671273	28825.755426	13.390995	1
38809.99044	27924.870051	10.647258	1
34831.208529	28468.615851	11.450156	1
37294.792587	27199.618524	15.316257	1
34756.016139	29561.468625	3.327873	1
35544.991365	27262.128348	3.0638635	1
34478.4375	30246.835086	12.1741945	1
38948.781573	31324.261293	15.8164055	1
35308.581165	30753.322119	4.1754415	1
35058.363795	31075.497063	3.6800615	1
35958.572442	28750.646925	7.648372	1
34927.438572	28545.179247	4.624294	1
35690.020236	28083.574116	11.202034	1
38358.939879	28872.126153	3.5075895	1
37081.801809	31430.903166	2.395551	1
35308.81692	27557.320518	11.2080415	1
34539.544026	30362.963904	21.874833	1
38129.217399	27339.006006	2.37912	1
36237.097377	31563.588537	13.331378	1
35868.283776	28792.702692	8.2138375	1
35562.06927	28199.870712	5.7088105	1
37130.332707	26711.484228	4.2186055	1
37301.833764	31362.266286	10.3333315	1
38575.344132	27931.534488	6.2119995	1
38091.744405	29555.021925	5.6439115	1
39096.963243	26850.089682	18.9858075	1
36262.573191	31287.77379	9.1135315	1
37290.947148	31408.937118	5.891819	1
34775.97201	26976.937221	12.114268	1
35341.169643	30313.411713	14.9750865	1
36623.228031	29212.462773	11.2221685	1
38070.978075	29474.113149	9.270102	1
35922.367026	27269.531874	8.032978	1
37426.099815	27568.035729	6.354754	1
34690.303674	31671.26235	11.8657335	1
34802.843985	31081.199292	5.618223	1
37691.881344	30210.494067	8.1167405	1
36481.009149	29232.695349	9.3421	1
37703.210688	27757.962531	5.782393	1
35313.894252	26801.856783	3.4210985	1
38273.635764	28890.387864	6.170518	1
37880.188983	28686.789378	5.238872	1
36679.235814	31361.841459	2.957933	1
35953.28802	26791.270038	13.9463925	1
35565.222069	31209.828507	15.3102945	1
34333.91208	27187.351893	5.9634755	1
38862.848934	30863.841606	2.934325	1
34808.688954	28557.247797	17.583651	1
37956.945195	27702.499383	3.8244745	1
38666.314791	31182.874398	4.818835	1
38898.600975	31377.044907	11.9925785	1
37558.128348	31459.049856	3.2461515	1
38806.316289	27072.312111	1.871714	1
37648.352664	27986.529987	12.6848215	1
37061.363898	31436.533908	9.272241	1
36356.061105	31109.520897	4.890176	1
36621.674856	27077.071671	6.0640305	1
37915.24113	28969.927272	11.412456	1
37558.567449	27418.495455	1.6218365	1
38391.389127	27191.486673	2.392902	1
34601.51097	26849.01492	9.7209855	1
37037.769678	27429.960519	12.089126	1
38886.528915	30904.238898	6.3220525	1
37307.196693	27210.778335	7.1042805	1
37823.220747	28648.054188	22.967414	1
35819.438616	31216.733964	6.2903585	1
35229.357657	27260.20557	17.5653925	1
38594.353824	27854.114067	3.733142	1
37754.619552	29716.362936	7.7913585	1
37687.578786	28331.777799	5.36978	1
34963.351254	26717.129244	11.7614485	1
35848.163754	28748.481372	11.280012	1
34736.931567	27014.965497	3.7361365	1
38263.231071	27285.586848	9.9047135	1
35841.897351	27195.70347	18.198113	1
37452.125646	28992.944916	2.845934	1
34768.470204	29567.168982	2.982521	1
38147.745051	27324.434475	5.932647	1
34231.790619	27833.888628	4.8537275	1
38136.101445	29673.264465	7.3164265	1
38670.15321	31042.912212	4.906141	1
38157.439086	30753.440055	4.1275025	1
35567.37873	28169.203257	3.5053885	1
36743.402241	27930.723912	2.5511925	1
37060.23204	29217.282939	19.5908765	1
35790.024348	28779.664914	12.4982135	1
38238.865587	30165.133635	10.2497885	1
34477.216371	30989.928645	15.8562495	1
38295.855234	30459.108303	5.6906745	1
34830.465813	28471.652586	9.40935	1
36151.129053	27223.935804	5.6779345	1
38707.004934	30792.148452	9.5774315	1
37643.493186	27813.622239	12.724119	1
35220.799107	27293.177808	23.6167395	1
35685.814086	26878.998627	11.559474	1
35534.829564	27275.376843	10.358396	1
34404.75909	27371.078514	6.0313395	1
34768.491615	27798.606225	9.3688335	1
39018.11823	31095.617202	11.350891	1
34647.249897	28212.981849	23.0956705	1
37462.180275	29038.364199	4.7929135	1
36958.121226	29143.500984	5.150685	1
37131.607422	27755.220402	13.7658195	1
36710.999442	26932.242753	12.204797	1
37612.193697	27699.266205	14.733702	1
38398.63014	27875.569527	10.941338	1
37225.509516	31397.729103	3.591009	1
36097.020765	28520.19963	15.010042	1
38903.556861	31170.91302	17.9791775	1
38085.63525	29480.018841	4.68443	1
36430.478721	31582.051956	7.880461	1
34980.522057	27730.156896	6.8628555	1
38484.391374	30175.945371	2.027121	1
39062.793042	28060.040619	3.4907265	1
38995.966503	31477.76307	4.075901	1
34237.424871	28014.46245	6.95395	1
35560.105542	28165.691619	9.813749	1
38446.668468	27869.604984	4.227523	1
34705.47132	27159.217722	6.303381	1
34821.128862	28462.544136	13.3518325	1
38267.055216	28885.75326	2.748907	1
36348.766506	27138.642336	4.9897375	1
36120.747195	28511.462538	2.4425495	1
38595.864177	27908.113428	11.5936625	1
36834.183711	26937.644994	7.5350215	1
37508.890302	26949.538512	14.981603	1
36013.680495	31423.404987	17.5497695	1
38449.007181	31000.72248	6.2749145	1
36202.630698	27272.672154	14.883557	1
36097.092252	31351.551075	7.002795	1
37491.123267	26947.280178	7.2430125	1
35555.727987	30656.131623	12.950106	1
38843.746461	31303.284246	5.200893	1
35781.622812	28818.487503	13.5115315	1
38567.660391	28807.093926	3.1990975	1
36427.872195	29234.216349	10.998038	1
34759.190349	28555.544628	6.008227	1
37369.552896	31098.495051	10.8244055	1
35522.532513	28959.267402	9.421402	1
35071.553322	31223.385999	6.2179665	1
37765.120653	30855.418659	6.174075	1
34534.184607	27089.70966	4.9458835	1
37154.019825	31555.037124	8.143608	1
37883.92725	28984.78089	5.676257	1
37604.788299	31390.345233	11.2138205	1
38694.09375	30587.741145	9.285685	1
34607.181024	30985.108479	20.2046355	1
36250.286904	27223.582347	4.0561535	1
35275.789224	28254.439512	15.1884165	1
34266.507093	29849.357187	4.463315	1
39169.773981	31534.26003	21.7234895	1
38513.605689	27205.238619	15.1016105	1
36212.846085	27215.519994	6.4704395	1
34843.316274	29543.67117	14.649389	1
37843.019487	28765.009494	3.4827605	1
35249.131476	31082.591709	8.794968	1
34864.196913	30930.071913	8.124265	1
38467.874016	28807.688403	1.775421	1
36225.146646	27189.312111	7.2609455	1
36489.44286	27795.571245	5.2953145	1
38795.622489	30739.789782	5.993136	1
39166.478442	31331.609478	9.051075	1
35637.511572	31211.303175	3.686441	1
37357.28802	27496.2051	6.7078725	1
35147.020662	27623.773944	9.348256	1
35604.737415	27274.557375	3.45669	1
36385.850241	31302.545157	10.522099	1
35305.774803	31177.25442	2.547839	1
35340.669819	26995.33278	5.933817	1
38254.958118	27689.088375	6.4538425	1
35073.188748	31220.268885	4.232707	1
34341.281676	30042.245844	13.88249	1
35093.051721	31166.039268	4.192423	1
34557.832413	27371.797947	6.095451	1
34443.663813	27380.972502	7.582629	1
34690.628583	30901.286052	3.260229	1
37377.700893	27486.432441	5.2924735	1
39016.782792	31154.249295	9.943801	1
34503.845571	31434.334425	2.3360325	1
37289.579535	29384.875962	5.0458715	1
34466.208309	26785.864287	4.2178315	1
34872.319872	27715.919283	13.1781755	1
35766.854955	27544.261212	10.440869	1
38319.520941	30412.651815	6.548821	1
36596.877291	27749.944872	7.7199095	1
35994.863619	31251.664782	7.4834165	1
35767.215666	27348.942816	4.4976395	1
34776.814644	27872.827398	5.6974245	1
34852.031955	31433.33115	8.830172	1
34905.226122	26825.474169	8.6159035	1
34365.618612	27233.360271	6.1164645	1
36901.342296	29151.966753	5.491842	1
34540.718706	30444.886836	19.1753385	1
35755.079373	29948.895405	9.7673225	1
38253.82626	29840.993208	17.31227	1
37789.857378	30046.730454	8.3821655	1
38015.934372	29260.218897	3.3084145	1
34770.948264	27867.325122	5.4906785	1
38907.60237	31152.181905	14.8960985	1
34530.171273	30429.1728	3.642266	1
34906.618656	31003.643151	2.867852	1
35172.268092	29265.281955	21.810256	1
37289.183256	31264.433109	17.646719	1
34894.946502	28489.962384	10.656873	1
36110.36754	31478.334381	13.293125	1
35671.788945	31572.12942	5.8132935	1
38933.6103	31048.25724	7.036748	1
38420.410626	28830.525633	6.2963165	1
37392.957927	31463.641521	5.7715665	1
38449.94985	27839.574828	2.9285155	1
39003.960996	31559.218236	12.7007445	1
37145.803968	27730.635309	4.0167455	1
38521.114515	28724.997834	3.6776205	1
37733.910318	29030.901705	3.8452835	1
34484.918013	30887.460864	2.217478	1
38127.657087	29430.939798	4.925169	1
36639.991791	29232.232965	13.4817075	1
37941.406074	28689.792183	8.701868	1
38879.512776	27049.315995	16.5287975	1
37585.603692	27029.031705	9.225361	1
35014.038813	31253.610726	13.1350555	1
34198.884369	29264.635764	5.569709	1
37988.965989	30080.650743	12.1283175	1
34248.729294	29864.126799	6.1860855	1
37536.876351	27484.959645	13.4145425	1
37789.76097	28507.729419	3.7629735	1
36077.779062	31392.401859	17.9048005	1
38352.805686	30037.05783	10.925236	1
38851.023276	27950.424489	18.1355305	1
34862.450922	29058.668145	23.2419985	1
35895.991365	27946.866402	2.7891895	1
37351.646631	31097.987973	5.346297	1
36244.374075	27191.013525	10.383004	1
38934.363663	29469.985623	16.7837875	1
37752.006006	30870.172242	3.8595415	1
38849.816421	30202.4853	12.0895285	1
38432.08278	27816.209109	11.9745055	1
34730.811531	28363.643217	21.302063	1
38332.278504	29967.503319	20.938319	1
35992.039356	27300.822471	15.855285	1
34517.163798	29784.149928	5.2794225	1
34334.376219	27305.710497	6.526972	1
35208.498546	27318.571605	6.4417205	1
36886.338801	27336.776103	13.0652385	1
34545.688983	30729.9564	8.681952	1
37888.75116	29917.203147	5.2519005	1
34813.84842	30983.555187	6.461701	1
36627.751953	29217.029517	17.8505065	1
35518.969161	28146.921192	4.414277	1
36587.95452	29207.33361	11.74002	1
38012.010309	27711.672066	2.9279695	1
37518.959322	27217.042866	11.118718	1
36929.588904	29132.491167	18.538433	1
34484.357466	30970.30131	5.1934135	1
37229.17653	27352.643643	6.3299835	1
37309.678263	27116.492481	6.7134585	1
35673.227928	27206.208081	6.911663	1
37208.610036	27330.918615	12.8840285	1
37065.673593	29102.54139	20.510766	1
37786.501116	30181.147659	10.351129	1
38107.71198	29547.275589	7.441056	1
34397.778636	27912.722994	8.140908	1
37663.691832	28124.574777	6.2311785	1
37417.544775	31081.895559	15.171643	1
38185.964271	27291.892446	8.6690295	1
38250.284319	29853.715086	14.2741375	1
39151.935459	28001.726298	8.9668145	1
36089.761851	29375.96571	2.7541045	1
39090.846834	26703.97353	7.0653075	1
37382.73903	27341.216136	3.0898185	1
38946.285729	31357.253304	2.4125245	1
36147.715578	29302.058682	9.008001	1
34539.572574	27872.370396	6.0571545	1
38508.089139	30156.360858	3.757994	1
35724.9438	31245.334146	3.453142	1
38559.055275	30968.994537	23.953109	1
38536.728633	30416.111622	4.354619	1
39065.349492	30734.308917	3.168083	1
35771.421699	27540.954792	7.843877	1
34174.618803	28141.736688	17.3008865	1
36176.10867	29312.895339	15.8500195	1
37572.928263	27598.99428	18.257824	1
36949.555539	27648.437544	16.1729315	1
37976.326128	29060.260632	24.2334195	1
37712.376351	29691.892035	11.756663	1
38164.587318	30303.232128	16.144041	1
37227.266271	29138.916456	3.3011955	1
34398.489177	27093.519414	15.6485275	1
34648.028181	28242.15147	16.178653	1
35736.426765	27263.065518	8.013977	1
35884.886895	28820.279943	19.9995045	1
35651.950893	31206.997107	7.1023135	1
38482.731027	27173.617731	3.0193105	1
35325.302103	30732.334425	4.253216	1
35393.231952	29254.782726	4.313512	1
35060.456106	28361.593728	1.925142	1
34488.285039	30389.903739	24.137394	1
34572.778695	27412.778952	7.760334	1
34398.628407	31590.978354	7.986479	1
38207.155545	30337.016697	4.320536	1
34800.637365	30943.779282	19.6038885	1
37100.250837	27445.997709	16.440798	1
36210.696678	27252.912726	3.534331	1
35816.674959	28729.996659	20.820917	1
35252.652006	28261.964484	3.524035	1
38762.823411	31194.453771	15.036959	1
37656.743553	27903.789459	5.622304	1
37159.047198	29147.514318	7.427266	1
34347.073176	27150.810804	13.929394	1
37969.263657	27718.727517	15.2368345	1
37794.599154	29220.523254	5.1545985	1
35344.993788	28237.090167	6.007528	1
37605.327435	27783.561663	4.709234	1
38448.953595	27140.881131	4.710858	1
34435.608714	27383.728905	14.4836755	1
34460.209836	31206.129435	12.968881	1
36598.419819	29217.375837	9.9274925	1
35161.613487	30915.025596	21.529353	1
34498.061325	26797.074057	22.545896	1
37944.619596	30051.011484	16.2273725	1
37347.429717	27494.700129	7.5816065	1
38430.625896	27860.542866	6.5531155	1
38275.356717	30518.815158	2.444685	1
37546.659657	31497.083397	10.3337675	1
35323.184754	27002.011491	5.6395615	1
35900.347392	27295.320195	3.348544	1
37868.566788	28893.888738	1.6162	1
37204.228971	29219.584212	22.3896275	1
35251.941465	30846.681567	6.4461785	1
38789.29548	27975.24171	11.710488	1
35939.573514	31254.228369	10.9882985	1
34935.029532	26725.403952	5.7137735	1
37985.298975	29218.148856	1.64693	1
37122.834645	29161.569762	11.2318445	1
35243.14716	30821.387688	4.1793185	1
38610.41067	28774.75536	5.0372455	1
37404.408717	27569.601423	13.055857	1
36234.497988	31410.875925	15.047641	1
36625.609566	29211.073749	9.662829	1
36620.878554	29224.804401	23.8337705	1
35622.043938	30054.09654	4.5554775	1
38537.653401	30916.364544	17.0835895	1
37428.320709	29633.524245	19.5901735	1
34545.596085	30843.30015	6.224282	1
38953.516095	31704.018606	8.762038	1
35307.559989	26993.865249	16.613192	1
34437.083265	27038.784591	3.142018	1
37735.249383	28272.003084	8.9796755	1
34485.303645	31325.99301	5.053751	1
36006.775038	27287.020449	15.833054	1
35153.665443	30572.691318	4.5483275	1
34955.795979	31334.448132	8.247125	1
37752.709293	27660.572082	8.095938	1
38556.495198	27912.082068	6.820312	1
36399.928968	31231.416177	19.8825255	1
38250.809181	27262.065753	6.085502	1
38025.706914	30167.782983	13.1529	1
37714.997151	28019.477304	6.4360195	1
34916.673285	29416.020192	10.5224345	1
38110.029282	27703.490139	20.644824	1
36351.701451	27473.685525	4.33809	1
35226.665487	28251.18855	4.374223	1
34378.261983	27139.959873	4.833752	1
39019.321458	31553.055495	12.721732	1
36654.049107	31337.772336	7.7451955	1
38829.221496	27983.812779	16.42402	1
35440.670421	30429.129861	13.004734	1
37576.959381	27374.352642	6.3078535	1
34461.755874	31492.655883	10.8649665	1
36772.402329	27909.004266	8.5696965	1
38053.107378	29348.716995	10.842523	1
38631.512556	28859.825592	12.453167	1
35681.707971	26888.030325	18.465272	1
38230.931817	27684.487701	6.85603	1
37802.100843	28533.999897	15.7118545	1
35555.203125	28174.296618	2.9109985	1
37970.063469	28979.830269	5.9665845	1
38536.103736	31330.95966	7.840747	1
35580.975417	28168.365888	10.586653	1
37087.889553	27387.674379	12.104994	1
36255.403548	31306.254993	9.3896315	1
36461.017593	29201.699241	6.2437995	1
35190.524304	28692.1791	15.976682	1
38121.886998	29504.739537	1.7808175	1
35070.999912	27305.656911	9.293713	1
38575.22994	27861.237378	3.843446	1
38202.010353	27720.691362	4.887484	1
36419.384898	27088.56891	9.347684	1
34704.100197	29413.595718	22.5490715	1
37359.35892	31415.124897	5.4990755	1
36172.084572	29294.296317	12.05232	1
34285.509648	29899.660986	3.382713	1
34287.61986	27243.493524	14.571144	1
38509.952949	27159.831855	22.702668	1
38440.805598	31351.786713	14.926528	1
37182.530736	29187.318888	20.950457	1
36856.056861	27793.943073	24.6653975	1
38015.784378	29167.598655	15.476015	1
35536.618377	31301.445474	4.088923	1
34321.4937	29852.074395	5.09518	1
38686.559886	27115.960365	17.0613135	1
38915.47179	30836.887497	7.2243065	1
36807.53661	27976.353912	4.837799	1
38436.438807	31374.48834	5.5055195	1
37590.259707	31399.607187	9.1675615	1
36746.790678	27954.350307	22.604824	1
35968.12011	27312.419628	13.3831665	1
38406.496167	27085.010823	11.6064525	1
38355.126498	30150.451539	11.090159	1
35287.882695	30742.274862	7.210761	1
38953.159011	29500.890471	12.3933445	1
34421.908482	30998.462274	14.2384615	1
34229.95173	27803.635353	9.231406	1
37476.301824	30937.480821	19.6010925	1
34398.996138	27398.302191	8.355999	1
36877.001733	27795.498003	9.7431305	1
34834.547007	31575.685635	6.5487185	1
34634.502981	29403.59994	7.0815595	1
36127.738296	27180.478611	20.737978	1
38291.477796	26930.328984	6.6665535	1
36759.262644	29225.99511	7.073011	1
35408.971026	29243.555172	9.047767	1
34422.619023	26961.864111	7.270392	1
38970.194211	28644.688917	6.198508	1
35824.523085	27286.499097	2.497556	1
34713.169452	27078.385698	12.623793	1
36925.132842	31437.858582	22.566501	1
38608.875279	30545.887086	7.0117845	1
34686.036801	29627.511381	3.723284	1
36604.828962	29231.895537	4.055424	1
37159.907733	29315.267982	8.5027095	1
34226.866791	27710.836569	11.977602	1
37080.177147	29493.977877	9.019474	1
36418.04244	30477.303909	4.483977	1
37763.460306	28996.477965	10.913495	1
35596.428777	27284.72994	2.0651625	1
38371.818888	27815.60925	4.1110335	1
38018.183814	27851.809284	4.6189345	1
36158.263011	27234.772461	23.346609	1
36343.81764	27249.724125	3.8873835	1
35798.190246	31297.342869	8.5786765	1
35267.35914	29257.075107	11.008541	1
35363.789136	29319.565158	17.400551	1
37528.071399	27170.015067	16.374149	1
35692.712406	27383.20767	2.3773335	1
37545.802749	27433.049085	9.238204	1
34714.065672	28222.415208	23.2910375	1
35786.846511	27394.929783	16.394774	1
37145.868201	29162.310723	3.722376	1
34334.222715	27198.370602	10.92166	1
37237.420935	29323.858707	9.9044705	1
37105.456752	27111.979206	2.5596655	1
38293.570107	29814.876351	7.203944	1
35235.83466	31165.525053	19.666462	1
39137.560488	26954.549856	9.432944	1
38735.444358	27871.242048	7.464315	1
37727.60121	31406.49837	5.5501985	1
38084.664033	26895.23928	4.259455	1
37544.37804	31461.68844	8.904151	1
38390.817816	30163.087773	4.590944	1
35745.378084	28314.773019	3.989105	1
37529.728119	27433.138356	13.4904075	1
38365.138422	27789.524451	9.0931235	1
36768.064086	26885.30247	8.5962845	1
36066.678219	31238.996373	19.9236955	1
35008.350975	31104.497151	4.608061	1
35660.534598	27299.729808	8.348554	1
38890.970703	31530.021822	8.4676115	1
37221.974712	29139.387732	4.6672	1
38066.725476	28894.483215	9.7351285	1
35817.11055	31277.283453	5.7590615	1
35012.467854	28457.670267	5.006289	1
37111.019634	27494.393004	2.2264315	1
37701.507519	28286.754912	5.014666	1
36178.582986	28539.600219	16.518464	1
38844.7605	31633.335864	8.2602025	1
35613.481761	30047.398173	7.4945145	1
38899.868553	30157.828272	14.324775	1
34923.100329	29434.762071	10.94811	1
38438.702523	30190.838067	4.918441	1
38844.974727	27932.12721	8.6422345	1
38883.169026	30866.840901	4.2968625	1
38061.401859	27348.54291	7.4487055	1
34907.232789	27793.068264	11.4459805	1
36955.854	29130.132798	4.264201	1
34798.252203	28420.368678	12.082917	1
35070.853545	27303.427125	8.763297	1
38532.397527	28819.440819	5.356472	1
37389.390948	27515.778849	15.8344065	1
36541.772865	27178.873605	5.896103	1
36094.242951	27318.512754	12.8739425	1
36351.005184	27470.834469	4.0649745	1
36047.475711	31308.472377	12.0441725	1
34700.340402	26906.658012	7.0773625	1
37562.834322	27144.055341	4.4518555	1
37333.883106	31424.393988	7.880254	1
34982.37873	26760.666816	4.2941055	1
34653.134178	30841.879068	17.20034	1
35909.834337	27982.168578	13.9634185	1
34212.127482	29251.542528	11.3394815	1
36700.655589	31394.733435	9.028866	1
36212.410494	27879.070518	15.8510465	1
35528.423931	31409.201304	2.33683	1
36638.295759	29214.912168	5.7767615	1
35673.842061	29919.163365	8.540765	1
34674.971643	28592.317728	4.85492	1
34579.448514	28815.004413	15.101935	1
34170.062823	27378.189189	3.6066905	1
36248.790942	31303.716327	5.618728	1
35292.081708	30758.906529	11.5769785	1
37583.393562	27029.565459	7.5692705	1
36660.658203	29222.356761	18.5772475	1
34343.84538	27076.134384	4.4358035	1
36178.747254	27267.146712	14.297236	1
37240.277373	31390.470189	9.1445245	1
34363.172844	27230.441355	17.3155575	1
37210.270383	29349.959535	6.0698455	1
37936.153827	28961.216973	22.7198705	1
35164.36287	28335.842847	11.66521	1
38025.474903	27875.687346	14.4281775	1
36602.393841	29210.097267	10.51403	1
36491.574483	27038.432889	10.2369135	1
34289.312265	27349.485579	6.009623	1
34787.194299	26951.470182	5.157549	1
36151.96806	29207.308689	9.3107505	1
34997.317875	27762.893496	5.4920275	1
34950.432933	27316.707795	13.5372395	1
34494.465681	30073.695327	14.2971465	1
34825.331385	31006.79244	11.7869975	1
35297.155413	31082.498928	5.3495795	1
37898.238105	28731.007071	4.3901915	1
35661.287961	26960.366277	15.1552075	1
36444.171699	31278.60099	7.6852245	1
39054.620007	30749.001777	4.0455375	1
37965.268107	29154.150207	23.2066505	1
38184.414606	30648.34422	6.029454	1
34536.426912	30947.214168	7.041185	1
37211.887791	27482.063895	9.8181195	1
39044.554614	26727.076818	22.323993	1
34271.612973	27827.181369	11.7149475	1
36064.093104	31321.958265	9.2366675	1
38211.136704	27295.391565	3.032034	1
38953.566054	28006.512534	8.521863	1
34529.717781	31169.295612	15.4652455	1
37176.018048	31020.892578	17.562545	1
35155.147248	30568.652946	7.1825225	1
38150.408673	27352.734786	9.444497	1
34596.580122	27873.811017	14.9322615	1
34449.776595	26806.300326	13.064508	1
34356.663666	27374.65263	8.8473445	1
38215.714095	29777.447934	22.9868905	1
37251.088992	27328.854852	8.968692	1
36104.29407	31401.167499	8.2078335	1
38111.660964	29592.835974	16.519463	1
38006.915076	29082.689064	5.884423	1
36376.395471	29242.719675	9.407379	1
37728.347436	29699.968662	23.856429	1
38381.759325	28853.061237	5.587883	1
37315.533996	27135.648423	5.324953	1
34931.216268	27383.014854	6.159536	1
36261.127188	29258.535384	10.716223	1
38575.658394	26866.367775	7.0922475	1
34427.421405	27410.777667	24.439334	1
39047.582457	26969.56938	5.092998	1
35290.014318	28237.798953	4.052498	1
38875.885074	28796.985594	22.521434	1
36642.459087	29213.658864	10.7702695	1
34511.8293	27869.547771	6.579184	1
34531.567434	30836.716092	23.384207	1
36322.251498	27115.305165	4.968518	1
38982.38409	29488.329351	17.021207	1
38912.397615	28008.870903	8.8717805	1
36902.038563	27332.277219	5.683685	1
37119.48903	29122.663284	16.9782055	1
34355.724624	27659.627658	10.7200935	1
34794.774495	27790.767108	17.331227	1
36227.488986	29210.140089	4.7547075	1
38636.882739	28771.816788	5.223594	1
36410.761998	27078.719499	8.213584	1
37106.513613	27744.960438	13.240212	1
37526.475285	27266.478993	6.0425285	1
35548.06203	28238.439879	6.766968	1
38955.861945	28017.090387	10.0328655	1
38479.014171	28780.412895	7.546889	1
34410.325599	27023.800752	11.1411205	1
36820.472715	29224.961415	8.256696	1
37504.477062	27307.133334	6.8681525	1
35763.545142	30749.969367	9.3476145	1
35609.961231	28063.953918	10.478802	1
35284.958397	28202.582538	15.0674785	1
34899.3918	29545.326135	3.8248415	1
39175.083441	28426.408218	14.769524	1
37521.205137	26868.428028	16.910572	1
38228.032557	27044.047602	22.653467	1
36150.597054	31238.182287	8.52105	1
36886.649436	31015.07253	5.3225745	1
35794.951686	31288.39506	9.9672235	1
34384.153401	27201.230667	2.453124	1
38847.86334	30754.268415	6.4206955	1
36129.145104	29352.30363	6.999508	1
37140.487371	27413.466327	6.804654	1
36075.386763	27109.103112	6.919996	1
36321.448176	27198.454608	7.355133	1
34202.933388	29261.573991	10.6944465	1
38323.923417	30173.767299	12.3050015	1
35354.69847	30330.368289	15.4207885	1
39100.376718	28340.025831	11.1859075	1
36309.218985	30933.488898	9.6330625	1
37487.831121	31443.689277	14.859563	1
34705.171449	27056.426787	13.6188445	1
38634.568947	27840.37815	9.8079405	1
38803.774113	27964.96911	3.50032	1
38854.354617	28656.96444	2.1120325	1
37515.667293	26982.518004	5.794006	1
35727.63246	30747.320019	12.280576	1
35623.161522	30063.112209	8.805586	1
36275.070195	28463.845527	8.714308	1
35307.377937	30739.864779	15.6197865	1
37471.860036	29054.508444	12.4317115	1
34619.706576	31025.07369	14.8423885	1
36264.851298	31256.281485	13.493891	1
38706.765669	28800.236673	21.171071	1
34164.407043	30917.407131	6.6973935	1
34452.975843	27369.530604	9.342377	1
36893.258532	29211.241644	9.0859065	1
37649.866644	31447.470483	4.4214785	1
37637.669628	28988.867349	13.418591	1
34261.365528	27378.874809	3.5613295	1
34919.408394	27770.820129	8.340447	1
38415.868803	30171.039327	11.0365015	1
37535.430231	31430.892402	7.727292	1
36100.562823	27217.201752	23.2752485	1
37225.284525	31547.317581	12.882772	1
34550.405604	30642.474213	12.2155975	1
36625.013334	29220.703551	5.5831765	1
34922.896866	26683.935525	5.098064	1
35303.78592	30729.217311	6.0588095	1
35807.752188	31318.359228	7.959392	1
36974.588625	31470.943374	3.790587	1
37082.251674	29289.8385	13.2080505	1
35101.196091	28375.05294	3.5330375	1
37679.762835	27786.078918	16.2894735	1
37313.305965	31195.542807	7.9318575	1
35884.747665	28760.814108	3.913093	1
35807.595057	29236.6854	7.9134205	1
35894.609478	29234.693007	13.1676305	1
37340.884971	28935.257247	6.957513	1
38433.510999	27823.401918	3.954514	1
38394.266976	30210.172668	10.3068105	1
36597.291471	31343.881491	9.462694	1
37137.880962	27424.317258	5.5895905	1
36642.073455	29222.651367	8.669649	1
37856.216268	28992.952053	4.4135675	1
38396.748546	27190.138716	2.086089	1
34473.053043	30752.893665	8.095375	1
35248.503069	31124.606526	7.1339895	1
35735.698323	29946.790575	17.705875	1
37348.472304	27354.746718	8.6488335	1
37930.240998	28699.52904	3.9318855	1
38595.51072	28873.71513	3.8447425	1
37348.3188	31120.907454	5.437966	1
34539.5583	29758.233024	7.327145	1
35622.836613	29127.786948	14.312715	1
39145.965534	31630.56156	6.442319	1
35762.073984	28910.536434	18.9457955	1
38324.380419	30042.71712	5.662572	1
34349.340402	27328.953015	8.347016	1
34649.542161	26967.123495	11.853961	1
37503.295245	26683.710651	2.674372	1
35604.63036	31190.119038	1.7230595	1
34560.431802	29738.253987	5.6941275	1
35269.251498	31490.752761	1.846005	1
36236.261763	27089.747217	11.1994355	1
38420.889039	30719.701818	16.8829115	1
34890.394032	27754.782939	5.8248665	1
38488.10472	30347.49276	11.299234	1
36577.432125	31329.706473	2.3093805	1
38857.871637	26816.799555	21.6300075	1
38835.841239	26781.92946	8.6914985	1
34390.48392	27112.291713	6.433814	1
34680.402432	27080.436942	4.8529665	1
37655.151066	27941.316039	3.4501575	1
38385.619038	28844.5365	1.8756965	1
37498.400082	27478.325511	6.251662	1
37673.610858	28318.136535	8.0148605	1
35978.542587	28670.99859	22.8166665	1
34722.424386	26811.793593	12.76975	1
34894.728648	27723.226401	4.993831	1
34606.331253	28604.027439	4.6394195	1
35426.673828	30365.288343	24.3868905	1
34720.210629	29589.806259	6.305545	1
38850.016374	31626.251865	2.8088975	1
36961.109757	29176.7697	4.1390095	1
35969.659011	26856.479169	4.1572185	1
38106.833544	30238.829946	9.8656725	1
37701.107613	27761.286735	5.800046	1
34793.185635	27803.528181	15.727391	1
35922.974022	31382.450658	14.282062	1
34409.672154	27032.650398	13.6975545	1
38092.05504	29489.20767	9.6192445	1
36005.253921	31217.823	17.3658065	1
37533.723552	31451.248179	20.326812	1
38491.936002	28768.942449	2.409086	1
35344.825893	30312.751248	18.8226565	1
38842.150464	27066.247533	21.0255575	1
35979.581664	31251.97179	12.4228775	1
37424.703771	27429.528438	9.9859875	1
34340.174856	27179.266374	5.948169	1
35325.773496	27006.860322	9.3376505	1
37297.40625	27229.689747	17.528554	1
38626.313895	28844.22411	12.594561	1
35430.319314	27302.505984	5.2915895	1
35557.984566	28968.859764	13.1611805	1
37495.864926	27026.810811	5.4241565	1
35695.21176	28063.436193	5.6759785	1
38389.003965	30145.895559	6.45526	1
34759.568844	27751.440951	20.02427	1
38801.896029	26794.410318	4.316117	1
38836.40904	27075.818484	8.511149	1
37355.367114	31468.140522	4.0516765	1
34822.374912	31546.992672	9.1545805	1
38270.004435	30167.536698	3.974068	1
39078.085644	30711.81087	16.034855	1
37403.85168	29407.725711	6.463016	1
34608.894957	31637.727576	10.545028	1
35740.582839	28565.277975	24.416907	1
38660.766183	31132.911654	10.1468685	1
34456.682052	27105.570063	15.014523	1
35402.040531	31106.921508	24.029705	1
36052.792308	31423.212171	2.882174	1
34830.376542	30980.955915	7.4830395	1
35171.964594	31139.677881	3.58391	1
36604.700379	31330.934739	15.5696505	1
39024.280971	27040.180752	2.9195485	1
37384.642035	30227.796963	17.7379505	1
37251.785259	27094.069314	7.875479	1
34794.895941	27140.51691	4.602201	1
34498.861137	31442.229	15.9271985	1
34571.56833	31117.751028	10.697855	1
38270.31156	27727.13619	3.8187065	1
36280.957986	27237.636036	15.76752	1
37173.43656	27473.458779	4.6124775	1
34789.686516	27017.355924	11.2278925	1
38820.580695	30174.884883	23.1658365	1
34788.622518	30996.716283	8.5394075	1
38847.067155	30133.794834	8.0923015	1
38388.632607	30126.87873	5.611484	1
38246.58513	30466.931391	12.613989	1
37579.890816	29016.767637	5.305251	1
34509.990528	27855.033453	8.407052	1
34935.108156	28531.957545	8.8431585	1
35838.526815	31299.067449	3.796277	1
34701.186663	28596.995154	5.1774035	1
38926.50489	31370.114412	5.079166	1
34166.588625	27972.354852	9.7978995	1
38479.813983	30821.680539	6.724823	1
37297.449072	27493.818183	6.074863	1
37331.472906	31115.815848	9.634528	1
35690.248737	28911.130911	3.845709	1
36376.184754	27214.57557	16.6961885	1
38412.030501	27194.557338	6.3653355	1
38302.989309	30049.026345	17.645025	1
38267.290854	30261.506535	4.836602	1
34632.232128	29723.816421	22.5945885	1
34449.037506	27363.069747	16.5338125	1
34255.149201	28868.889465	4.41199	1
37176.874956	31559.243274	8.519952	1
36373.531896	27141.889788	5.640282	1
38299.390155	29951.191296	7.256203	1
34266.071502	27360.647145	15.853014	1
38328.893694	27762.431112	9.892407	1
37051.012791	29170.249875	2.7011185	1
38968.605234	29487.974022	14.9326805	1
36063.421875	28551.540186	3.8643905	1
37749.788622	30222.830313	9.896952	1
35077.944681	31050.292455	10.9366705	1
37632.081708	28000.928241	9.388287	1
34391.276595	31594.166838	6.4431595	1
37664.145207	28310.234823	15.0257145	1
38453.891697	30163.983993	9.586142	1
37691.288622	30250.445004	5.7634075	1
36468.701451	31320.251586	11.8964445	1
35320.128363	30306.416985	16.2179885	1
37172.340387	31622.531382	4.6714005	1
34300.823778	27421.007328	5.0615645	1
35113.72878	28371.70908	3.83308	1
36563.867496	30702.698793	8.555787	1
38479.196223	27169.274223	6.3610735	1
37885.155633	28682.738487	15.7073125	1
38859.349815	30868.086951	3.603922	1
35159.485491	27336.233457	6.3681015	1
36585.187353	28009.133334	8.121385	1
36238.239882	27180.421515	10.5601025	1
36134.272395	27281.048652	12.3602675	1
34714.076436	27295.700445	13.0111455	1
36772.730748	27923.1615	5.091651	1
37768.159143	30195.001395	21.055314	1
34579.994787	28411.040619	2.7139365	1
37299.741336	30233.674107	13.959394	1
34986.202758	31348.226871	9.155982	1
37166.152608	27435.821634	6.7732595	1
35566.596819	31176.326025	12.607763	1
37861.489926	29088.321678	8.202557	1
37091.710071	27134.902197	5.2777185	1
36904.266594	27750.373326	18.1920265	1
36465.720057	27246.75525	4.4406655	1
38994.04548	29470.121226	16.5711515	1
34843.898232	31471.721775	4.1585535	1
36200.834748	31240.86381	4.4953475	1
38677.836951	27131.685165	2.929702	1
35829.993186	31234.294026	8.88091	1
35835.084792	27231.778548	5.534018	1
34178.953536	27317.220255	8.4442945	1
34723.134927	26772.54255	3.320801	1
37055.226078	27876.283695	6.312849	1
37441.260441	29628.702207	6.438934	1
36234.301545	27245.823345	12.8197025	1
34757.430084	31039.984287	22.4395955	1
35739.518841	29969.709939	17.323948	1
34634.610036	30945.593133	3.2034075	1
34662.896073	31114.719675	14.6949025	1
34242.145236	28050.496461	3.5270065	1
34751.0709	27134.420157	5.217868	1
38068.417998	29418.030369	3.2274335	1
36222.050943	31365.004905	22.188989	1
34735.149774	27115.271352	5.784795	1
36882.129141	27328.563873	7.4351635	1
34166.824263	28857.206664	3.7341445	1
36378.077229	31286.916882	14.2389195	1
37500.924357	27572.011506	13.365119	1
35453.313675	30409.763202	3.059345	1
35649.630081	31541.765346	15.4751965	1
34193.967678	29304.017145	3.0667565	1
37055.076084	31403.334924	6.9559085	1
38405.307096	27315.422433	19.635114	1
37320.225696	31333.351959	19.752558	1
38256.336378	27029.65824	6.111716	1
35285.344029	27814.291713	17.7064485	1
36533.696355	30645.441333	4.7533345	1
38988.093339	29480.220549	19.0980845	1
36832.244787	29146.930488	14.566285	1
36929.64249	29205.057375	1.536293	1
35263.777887	30765.076407	17.9533785	1
34166.531529	30815.314218	3.9907335	1
34297.00677	27229.459491	4.1283355	1
36953.883018	29196.159525	10.136068	1
34456.08582	29892.39669	5.3598295	1
38990.778489	31558.714785	6.7745415	1
38502.647586	27890.317728	14.323948	1
39156.720057	31519.670715	22.1674335	1
38438.788284	28840.419621	13.4995235	1
37543.746123	27425.563425	11.510301	1
34586.257563	27360.841716	8.4558455	1
37679.687955	28400.336055	20.254814	1
38840.875749	27022.054761	18.81339	1
35865.134604	28829.295612	6.843377	1
37673.068095	28111.492305	8.740418	1
34685.865396	28178.733024	23.6968785	1
35060.845248	27675.106056	11.6250145	1
34793.296317	26923.409253	8.4660435	1
34872.69474	29011.424364	23.199473	1
38818.727649	29797.939431	5.8213865	1
34994.200878	31148.475696	13.846391	1
37513.692684	31449.869919	10.530552	1
38147.616468	27312.514164	17.206618	1
38081.100564	29346.790707	10.1502055	1
35752.372812	27349.789077	5.594747	1
35538.378642	29786.161977	8.431216	1
36814.592061	29203.50069	3.813956	1
34570.593603	30693.893841	7.498928	1
38935.966797	31392.041148	4.0496485	1
38482.806024	30346.692948	7.6004075	1
38116.19916	29431.182573	14.284088	1
36906.640992	29158.974	4.683792	1
37237.567302	31378.997988	3.8464275	1
38501.497944	30257.925282	5.0076545	1
38729.460159	29969.692155	10.4262375	1
38804.998752	29856.741174	9.309275	1
34310.096496	27343.379934	3.3462215	1
36554.919687	27191.533005	6.966302	1
38395.877247	30737.801016	9.8773275	1
38717.113149	28751.144994	18.022402	1
36505.253304	31228.941744	2.536514	1
34553.547756	30986.447427	10.161301	1
37724.49837	28009.28871	6.237405	1
37540.257651	26928.465174	8.172917	1
38122.19775	29445.823602	3.124623	1
35105.377203	28381.338882	6.769365	1
38487.82626	30335.827743	10.3744665	1
36130.566186	27243.707751	13.693028	1
35603.355645	31172.384178	16.474576	1
39039.92001	31082.498928	24.5258455	1
36036.714168	28579.022784	15.966005	1
35019.662418	28454.617503	1.9463075	1
38315.189835	27283.674834	3.535061	1
36587.89017	29220.0948	7.9781465	1
38970.572706	26794.719198	10.565631	1
38009.828727	30212.871975	9.592168	1
34515.492687	30353.08419	5.3723205	1
38615.816421	28700.73765	5.086698	1
37929.755448	29220.287616	18.231776	1
36929.938851	27101.524671	2.308754	1
38156.21433	28933.241688	8.469995	1
34309.268136	27298.808667	10.8997215	1
[truncated: 33,155 more rows]
