# Supplementary material for: A coordinate-based co-localization index to quantify and visualize spatial associations in single-molecule localization microscopy
Source: Sci Rep. 2022 Mar 18;12:4676. doi: 10.1038/s41598-022-08746-4 (PMC8933590; doi:10.1038/s41598-022-08746-4)
Supplement: Supplementary file 1 — Supplementary Information 1. [file 41598_2022_8746_MOESM1_ESM.zip › Willems_at_al_supplementary_test_data/README.md]

A coordinate-based co-localization index to quantify and visualize spatial associations in single-molecule localization microscopy
Jelmer Willems and Harold D MacGillavry

This set of files contain test data sets and scripts to run the co-localization analysis

Requirements:

-MATLAB R2019b: https://nl.mathworks.com/products/new_products/release2019b.html
also tested with MATLAB version 9.10 (2021a)

-Statistics and Machine Learning Toolbox (tested with version 12.1)


To analyse the test data sets:
-Add the provided folder and subfolders to 'Set Path' in MATLAB.
-Open and run Co_localization_on_test_datasets.m


Co_localization_on_test_datasets.m provides a script to:
-Load and run the co-localization analysis on the test data sets
-Generate co-localization maps
-Save the data


Cl_index.m is the co-localization function itself


Input CSV files contain the data itself for the example ROIs
-x_nm		(x coordinate)
-y_nm		(y coordinate)
-Error_nm	(the localization presision, (average of x and y error)
-channel 	(indicates the channel)


Output
-CIX struct containing all output parameters
-Plots showing a merge and the co-localization maps of both channel 1 and 2
